# Supplementary material for: Comparison versus reminding
Source: Cogn Res Princ Implic. 2016 Dec 12;1:20. doi: 10.1186/s41235-016-0028-1 (PMC5256462; doi:10.1186/s41235-016-0028-1)
Supplement: Supplementary file 1 — Raw data from Experiments 1-3. (XLSX 2704 kb) [file 41235_2016_28_MOESM1_ESM.xlsx]

## Sheet: Remind Data Exp 1
SubNum	SubNum2	Exp_ID	Exp_ExperimentName	Exp_Session	Exp_Trial	Exp_Date	Exp_TimeDif	Exp_Condition Number	Exp_Stimuli File	Exp_Order File	Exp_Condition Description	Exp_Condition Notes	Exp_Stimuli*Cue	Exp_Stimuli*Answer	Exp_Response*Response	Exp_Stimuli*Shuffle	Exp_Stimuli*Shuffle2	Exp_Stimuli*Stimuli Notes	Exp_Procedure*Item	Exp_Procedure*Trial Type	Exp_Procedure*Timing	Exp_Procedure*Min Time	Exp_Procedure*Text	Exp_Procedure*Settings	Exp_Procedure*Shuffle	StimPos&Cond	otherTime	Position	Cond	Exp_Response*Accuracy	Exp_Response*RT	Exp_Response*RTkey	Exp_Response*RTlast	Exp_Response*lenientAcc	Exp_Response*strictAcc	Dem_Username	Dem_ID	Dem_Age	Dem_Major	Dem_Year	Dem_Race	Dem_AgeEnglish	Dem_agreement	Dem_Gender	Dem_English	FiQ_Did the experiment go smoothly or were there problems? (Note: Your compensation will not depend on your answer below, so please be honest.)!!!	FiQ_Have you participated in this experiment (or another experiment using the same learning materials) before?	FiQ_Were you doing anything else while this experiment was going on? You will get credit no matter how you respond here.	FiQ_Which of the following problems did you have?_'blank page'
2	1	tsszncupq8	remComp3	1	1	2015-07-02T14:33:47-04:00	10.7745	2	Proverbs.csv	MemoryV2.csv	RememberV2		Dip from the well needlessly and it will go dry.	Milk a cow too often and you will draw blood.	none	airs	all	doesn't matter	2	TestP1	user	0.5	Which prior STUDIED proverb from this list means the same thing as this one? If no other studied proverb from this list means the same thing, write "none".		off	p1Yes	32498	p1	Yes	8.16327	10635	7596	8568	0	0	A17KZPGCY7PACK	tsszncupq8	38	Select Option	Select Option	Select Level	0	agree	Female	Fluent	'Smooth'	'Naive'	no
2	1	tsszncupq8	remComp3	1	2	2015-07-02T14:33:55-04:00	8.03928	2	Proverbs.csv	MemoryV2.csv	RememberV2		I escaped the thunder but fell into lightning.	He avoided the bear but fell into the pit.	none	pairs	all	doesn't matter	4	TestP1	user	0.5	Which prior STUDIED proverb from this list means the same thing as this one? If no other studied proverb from this list means the same thing, write "none".		off	p1No	8705	p1	No	13.0435	7821	5452	6144	0	0	A17KZPGCY7PACK	tsszncupq8	38	Select Option	Select Option	Select Level	0	agree	Female	Fluent	'Smooth'	'Naive'	no
2	1	tsszncupq8	remComp3	1	3	2015-07-02T14:34:28-04:00	32.7694	2	Proverbs.csv	MemoryV2.csv	RememberV2		Milk a cow too often and you will draw blood.	Dip from the well needlessly and it will go dry.	drink from the well needlessly and it will run dry	airs	all	doesn't matter	3	TestP1	user	0.5	Which prior STUDIED proverb from this list means the same thing as this one? If no other studied proverb from this list means the same thing, write "none".		off	p2Yes	10635	p2	Yes	89.7959	32498	11750	29966	1	0	A17KZPGCY7PACK	tsszncupq8	38	Select Option	Select Option	Select Level	0	agree	Female	Fluent	'Smooth'	'Naive'	no
2	1	tsszncupq8	remComp3	1	4	2015-07-02T14:34:36-04:00	8.90263	2	Proverbs.csv	MemoryV2.csv	RememberV2		One key does not open every lock.	No one plant grows in every soil.	none	ar	all	doesn't matter	42	TestP1	user	0.5	Which prior STUDIED proverb from this list means the same thing as this one? If no other studied proverb from this list means the same thing, write "none".		off	p2No	7821	p2	No	21.6216	8705	5685	6564	0	0	A17KZPGCY7PACK	tsszncupq8	38	Select Option	Select Option	Select Level	0	agree	Female	Fluent	'Smooth'	'Naive'	no
2	1	tsszncupq8	remComp3	1	5	2015-07-02T14:34:46-04:00	9.34733	2	Proverbs.csv	MemoryV2.csv	RememberV2		If you sit in a hot bath, you think the whole town is warm.	A liar thinks everyone lies.		qwer	all	doesn't matter	6	TestP1	user	0.5	Which prior STUDIED proverb from this list means the same thing as this one? If no other studied proverb from this list means the same thing, write "none".		off	p1Yes	42833	p1	Yes	0	9144	no press	no press	0	0	A17KZPGCY7PACK	tsszncupq8	38	Select Option	Select Option	Select Level	0	agree	Female	Fluent	'Smooth'	'Naive'	no
2	1	tsszncupq8	remComp3	1	6	2015-07-02T14:34:57-04:00	11.0427	2	Proverbs.csv	MemoryV2.csv	RememberV2		Beating the drum is in vain after the party has ended.	It's too late to cover the well when the child is drowned.	none	xc	all	doesn't matter	8	TestP1	user	0.5	Which prior STUDIED proverb from this list means the same thing as this one? If no other studied proverb from this list means the same thing, write "none".		off	p1No	8447	p1	No	12.9032	10827	7280	8012	0	0	A17KZPGCY7PACK	tsszncupq8	38	Select Option	Select Option	Select Level	0	agree	Female	Fluent	'Smooth'	'Naive'	no
2	1	tsszncupq8	remComp3	1	7	2015-07-02T14:35:40-04:00	43.0907	2	Proverbs.csv	MemoryV2.csv	RememberV2		A liar thinks everyone lies.	If you sit in a hot bath, you think the whole town is warm.	sitting in a hot bath you think the whole town is warm	qwer	all	doesn't matter	7	TestP1	user	0.5	Which prior STUDIED proverb from this list means the same thing as this one? If no other studied proverb from this list means the same thing, write "none".		off	p2Yes	9144	p2	Yes	88.4956	42833	7826	41082	1	0	A17KZPGCY7PACK	tsszncupq8	38	Select Option	Select Option	Select Level	0	agree	Female	Fluent	'Smooth'	'Naive'	no
2	1	tsszncupq8	remComp3	1	8	2015-07-02T14:35:49-04:00	8.65016	2	Proverbs.csv	MemoryV2.csv	RememberV2		Better an egg today than a hen tomorrow.	One today is worth two tomorrows.	none	pair	all	doesn't matter	44	TestP1	user	0.5	Which prior STUDIED proverb from this list means the same thing as this one? If no other studied proverb from this list means the same thing, write "none".		off	p2No	10827	p2	No	16.2162	8447	3980	4614	0	0	A17KZPGCY7PACK	tsszncupq8	38	Select Option	Select Option	Select Level	0	agree	Female	Fluent	'Smooth'	'Naive'	no
2	1	tsszncupq8	remComp3	1	9	2015-07-02T14:35:58-04:00	9.07479	2	Proverbs.csv	MemoryV2.csv	RememberV2		A shattered mirror never again reflects.	The fallen blossom never returns to the branch.	none	xcvb	all	doesn't matter	10	TestP1	user	0.5	Which prior STUDIED proverb from this list means the same thing as this one? If no other studied proverb from this list means the same thing, write "none".		off	p1No	8536	p1	No	15.6863	8880	6483	7156	0	0	A17KZPGCY7PACK	tsszncupq8	38	Select Option	Select Option	Select Level	0	agree	Female	Fluent	'Smooth'	'Naive'	no
2	1	tsszncupq8	remComp3	1	10	2015-07-02T14:36:07-04:00	8.87853	2	Proverbs.csv	MemoryV2.csv	RememberV2		A sleeping fox catches no game.	First to the mill in the morning gets to grind first.	none	ty	all	doesn't matter	12	TestP1	user	0.5	Which prior STUDIED proverb from this list means the same thing as this one? If no other studied proverb from this list means the same thing, write "none".		off	p1Yes	22029	p1	Yes	14.0351	8670	6617	7217	0	0	A17KZPGCY7PACK	tsszncupq8	38	Select Option	Select Option	Select Level	0	agree	Female	Fluent	'Smooth'	'Naive'	no
2	1	tsszncupq8	remComp3	1	11	2015-07-02T14:36:15-04:00	8.76108	2	Proverbs.csv	MemoryV2.csv	RememberV2		The servant's toil makes the master look good.	The guts of the soldier make the general great.	none	zxcv	all	doesn't matter	46	TestP1	user	0.5	Which prior STUDIED proverb from this list means the same thing as this one? If no other studied proverb from this list means the same thing, write "none".		off	p2No	8880	p2	No	11.7647	8536	6125	6669	0	0	A17KZPGCY7PACK	tsszncupq8	38	Select Option	Select Option	Select Level	0	agree	Female	Fluent	'Smooth'	'Naive'	no
2	1	tsszncupq8	remComp3	1	12	2015-07-02T14:36:38-04:00	22.2909	2	Proverbs.csv	MemoryV2.csv	RememberV2		First to the mill in the morning gets to grind first.	A sleeping fox catches no game.	none	ty	all	doesn't matter	13	TestP1	user	0.5	Which prior STUDIED proverb from this list means the same thing as this one? If no other studied proverb from this list means the same thing, write "none".		off	p2Yes	8670	p2	Yes	17.1429	22029	11849	19941	0	0	A17KZPGCY7PACK	tsszncupq8	38	Select Option	Select Option	Select Level	0	agree	Female	Fluent	'Smooth'	'Naive'	no
2	1	tsszncupq8	remComp3	1	13	2015-07-02T14:37:02-04:00	24.5127	2	Proverbs.csv	MemoryV2.csv	RememberV2		He who goes after two hares at the same time will catch neither.	He who holds two watermelons in one arm will drop both.	none	tyui	all	doesn't matter	14	TestP1	user	0.5	Which prior STUDIED proverb from this list means the same thing as this one? If no other studied proverb from this list means the same thing, write "none".		off	p1No	16894	p1	No	13.5593	24249	21696	22226	0	0	A17KZPGCY7PACK	tsszncupq8	38	Select Option	Select Option	Select Level	0	agree	Female	Fluent	'Smooth'	'Naive'	no
2	1	tsszncupq8	remComp3	1	14	2015-07-02T14:37:15-04:00	13.1009	2	Proverbs.csv	MemoryV2.csv	RememberV2		One rotten apple will spoil the whole barrel.	One bit of rat dung in the soup spoils the whole pot.	none	qwe	all	doesn't matter	16	TestP1	user	0.5	Which prior STUDIED proverb from this list means the same thing as this one? If no other studied proverb from this list means the same thing, write "none".		off	p1Yes	17418	p1	Yes	10.5263	12892	8875	9439	0	0	A17KZPGCY7PACK	tsszncupq8	38	Select Option	Select Option	Select Level	0	agree	Female	Fluent	'Smooth'	'Naive'	no
2	1	tsszncupq8	remComp3	1	15	2015-07-02T14:37:32-04:00	17.1689	2	Proverbs.csv	MemoryV2.csv	RememberV2		A blind man should not judge colors.	A deaf man makes a poor music critic.	none	xcv	all	doesn't matter	48	TestP1	user	0.5	Which prior STUDIED proverb from this list means the same thing as this one? If no other studied proverb from this list means the same thing, write "none".		off	p2No	24249	p2	No	9.7561	16894	14596	15378	0	0	A17KZPGCY7PACK	tsszncupq8	38	Select Option	Select Option	Select Level	0	agree	Female	Fluent	'Smooth'	'Naive'	no
2	1	tsszncupq8	remComp3	1	16	2015-07-02T14:37:50-04:00	17.6721	2	Proverbs.csv	MemoryV2.csv	RememberV2		One bit of rat dung in the soup spoils the whole pot.	One rotten apple will spoil the whole barrel.	one apple spoils the barrell	qwe	all	doesn't matter	17	TestP1	user	0.5	Which prior STUDIED proverb from this list means the same thing as this one? If no other studied proverb from this list means the same thing, write "none".		off	p2Yes	12892	p2	Yes	71.2329	17418	3388	13965	0	0	A17KZPGCY7PACK	tsszncupq8	38	Select Option	Select Option	Select Level	0	agree	Female	Fluent	'Smooth'	'Naive'	no
2	1	tsszncupq8	remComp3	1	17	2015-07-02T14:37:59-04:00	8.92512	2	Proverbs.csv	MemoryV2.csv	RememberV2		Only she who is in the convent knows what goes on inside.	Only she who wears the shoe knows where it pinches.	none	we	all	doesn't matter	18	TestP1	user	0.5	Which prior STUDIED proverb from this list means the same thing as this one? If no other studied proverb from this list means the same thing, write "none".		off	p1No	8855	p1	No	14.5455	8705	4814	5656	0	0	A17KZPGCY7PACK	tsszncupq8	38	Select Option	Select Option	Select Level	0	agree	Female	Fluent	'Smooth'	'Naive'	no
2	1	tsszncupq8	remComp3	1	18	2015-07-02T14:38:12-04:00	13.4009	2	Proverbs.csv	MemoryV2.csv	RememberV2		Don't make clothes before the baby is born.	Don't sell the fur until the bear has been shot.	none	sdf	all	doesn't matter	20	TestP1	user	0.5	Which prior STUDIED proverb from this list means the same thing as this one? If no other studied proverb from this list means the same thing, write "none".		off	p1Yes	19685	p1	Yes	11.5385	13205	11198	11894	0	0	A17KZPGCY7PACK	tsszncupq8	38	Select Option	Select Option	Select Level	0	agree	Female	Fluent	'Smooth'	'Naive'	no
2	1	tsszncupq8	remComp3	1	19	2015-07-02T14:38:21-04:00	9.05373	2	Proverbs.csv	MemoryV2.csv	RememberV2		Crafty robbers steal miles away from home.	The fox hunts far from his hole.	none	zx	all	doesn't matter	50	TestP1	user	0.5	Which prior STUDIED proverb from this list means the same thing as this one? If no other studied proverb from this list means the same thing, write "none".		off	p2No	8705	p2	No	16.6667	8855	6539	7214	0	0	A17KZPGCY7PACK	tsszncupq8	38	Select Option	Select Option	Select Level	0	agree	Female	Fluent	'Smooth'	'Naive'	no
2	1	tsszncupq8	remComp3	1	20	2015-07-02T14:38:41-04:00	19.9507	2	Proverbs.csv	MemoryV2.csv	RememberV2		Don't sell the fur until the bear has been shot.	Don't make clothes before the baby is born.	don't make clothes before the baby is born	sdf	all	doesn't matter	21	TestP1	user	0.5	Which prior STUDIED proverb from this list means the same thing as this one? If no other studied proverb from this list means the same thing, write "none".		off	p2Yes	13205	p2	Yes	98.8235	19685	4511	17378	1	0	A17KZPGCY7PACK	tsszncupq8	38	Select Option	Select Option	Select Level	0	agree	Female	Fluent	'Smooth'	'Naive'	no
2	1	tsszncupq8	remComp3	1	21	2015-07-02T14:38:55-04:00	13.5496	2	Proverbs.csv	MemoryV2.csv	RememberV2		He who lies with dogs will get fleas.	He who sits next to a snake begins to slither.	none	par	all	doesn't matter	22	TestP1	user	0.5	Which prior STUDIED proverb from this list means the same thing as this one? If no other studied proverb from this list means the same thing, write "none".		off	p1Yes	13514	p1	Yes	12	13338	11607	12197	0	0	A17KZPGCY7PACK	tsszncupq8	38	Select Option	Select Option	Select Level	0	agree	Female	Fluent	'Smooth'	'Naive'	no
2	1	tsszncupq8	remComp3	1	22	2015-07-02T14:39:02-04:00	7.38435	2	Proverbs.csv	MemoryV2.csv	RememberV2		An empty vessel makes the most noise.	It is not the sheep that baahs the most that gives the most wool.	none	sdfg	all	doesn't matter	24	TestP1	user	0.5	Which prior STUDIED proverb from this list means the same thing as this one? If no other studied proverb from this list means the same thing, write "none".		off	p1No	16551	p1	No	8.69565	7186	4970	5675	0	0	A17KZPGCY7PACK	tsszncupq8	38	Select Option	Select Option	Select Level	0	agree	Female	Fluent	'Smooth'	'Naive'	no
2	1	tsszncupq8	remComp3	1	23	2015-07-02T14:39:16-04:00	13.7141	2	Proverbs.csv	MemoryV2.csv	RememberV2		He who sits next to a snake begins to slither.	He who lies with dogs will get fleas.	none	par	all	doesn't matter	23	TestP1	user	0.5	Which prior STUDIED proverb from this list means the same thing as this one? If no other studied proverb from this list means the same thing, write "none".		off	p2Yes	13338	p2	Yes	9.7561	13514	11631	12275	0	0	A17KZPGCY7PACK	tsszncupq8	38	Select Option	Select Option	Select Level	0	agree	Female	Fluent	'Smooth'	'Naive'	no
2	1	tsszncupq8	remComp3	1	24	2015-07-02T14:39:33-04:00	16.817	2	Proverbs.csv	MemoryV2.csv	RememberV2		A book with a fancy cover reads no better.	Garlic is garlic even if soaked in honey.	none	pa	all	doesn't matter	52	TestP1	user	0.5	Which prior STUDIED proverb from this list means the same thing as this one? If no other studied proverb from this list means the same thing, write "none".		off	p2No	7186	p2	No	17.7778	16551	14614	15182	0	0	A17KZPGCY7PACK	tsszncupq8	38	Select Option	Select Option	Select Level	0	agree	Female	Fluent	'Smooth'	'Naive'	no
2	1	tsszncupq8	remComp3	1	25	2015-07-02T14:39:42-04:00	9.46623	2	Proverbs.csv	MemoryV2.csv	RememberV2		The tallest blade of grass is the first to be cut.	The nail that sticks up will be hammered down.	none	qw	all	doesn't matter	26	TestP1	user	0.5	Which prior STUDIED proverb from this list means the same thing as this one? If no other studied proverb from this list means the same thing, write "none".		off	p1No	8171	p1	No	12	9289	7029	7819	0	0	A17KZPGCY7PACK	tsszncupq8	38	Select Option	Select Option	Select Level	0	agree	Female	Fluent	'Smooth'	'Naive'	no
2	1	tsszncupq8	remComp3	1	26	2015-07-02T14:39:51-04:00	8.67173	2	Proverbs.csv	MemoryV2.csv	RememberV2		Clean your own finger before you point at my smudges.	Wipe the filth from your own window before you take the specks off of mine.	none	asd	all	doesn't matter	28	TestP1	user	0.5	Which prior STUDIED proverb from this list means the same thing as this one? If no other studied proverb from this list means the same thing, write "none".		off	p1Yes	22482	p1	Yes	10.1266	8474	4856	5459	0	0	A17KZPGCY7PACK	tsszncupq8	38	Select Option	Select Option	Select Level	0	agree	Female	Fluent	'Smooth'	'Naive'	no
2	1	tsszncupq8	remComp3	1	27	2015-07-02T14:39:59-04:00	8.3743	2	Proverbs.csv	MemoryV2.csv	RememberV2		No rose stays red for a hundred days.	Even expensive silver will tarnish.	none	ars	all	doesn't matter	54	TestP1	user	0.5	Which prior STUDIED proverb from this list means the same thing as this one? If no other studied proverb from this list means the same thing, write "none".		off	p2No	9289	p2	No	15.3846	8171	6119	6716	0	0	A17KZPGCY7PACK	tsszncupq8	38	Select Option	Select Option	Select Level	0	agree	Female	Fluent	'Smooth'	'Naive'	no
2	1	tsszncupq8	remComp3	1	28	2015-07-02T14:40:22-04:00	22.7533	2	Proverbs.csv	MemoryV2.csv	RememberV2		Wipe the filth from your own window before you take the specks off of mine.	Clean your own finger before you point at my smudges.	clean you own finger before you point at my smudges	asd	all	doesn't matter	29	TestP1	user	0.5	Which prior STUDIED proverb from this list means the same thing as this one? If no other studied proverb from this list means the same thing, write "none".		off	p2Yes	8474	p2	Yes	98.0769	22482	4182	18766	1	0	A17KZPGCY7PACK	tsszncupq8	38	Select Option	Select Option	Select Level	0	agree	Female	Fluent	'Smooth'	'Naive'	no
2	1	tsszncupq8	remComp3	1	29	2015-07-02T14:40:33-04:00	10.7782	2	Proverbs.csv	MemoryV2.csv	RememberV2		Drops gather one at a time to become an ocean.	Pennies and pennies make pounds and pounds.	none	asdf	all	doesn't matter	30	TestP1	user	0.5	Which prior STUDIED proverb from this list means the same thing as this one? If no other studied proverb from this list means the same thing, write "none".		off	p1Yes	17410	p1	Yes	12.766	8495	6059	6668	0	0	A17KZPGCY7PACK	tsszncupq8	38	Select Option	Select Option	Select Level	0	agree	Female	Fluent	'Smooth'	'Naive'	no
2	1	tsszncupq8	remComp3	1	30	2015-07-02T14:40:44-04:00	10.9321	2	Proverbs.csv	MemoryV2.csv	RememberV2		As the big hound is, so will the pup be.	As the old robin chirps, so chirps the young.	none	pars	all	doesn't matter	32	TestP1	user	0.5	Which prior STUDIED proverb from this list means the same thing as this one? If no other studied proverb from this list means the same thing, write "none".		off	p1No	32512	p1	No	12.2449	10714	8344	9327	0	0	A17KZPGCY7PACK	tsszncupq8	38	Select Option	Select Option	Select Level	0	agree	Female	Fluent	'Smooth'	'Naive'	no
2	1	tsszncupq8	remComp3	1	31	2015-07-02T14:41:01-04:00	17.6717	2	Proverbs.csv	MemoryV2.csv	RememberV2		Pennies and pennies make pounds and pounds.	Drops gather one at a time to become an ocean.	many drops to make an ocean	asdf	all	doesn't matter	31	TestP1	user	0.5	Which prior STUDIED proverb from this list means the same thing as this one? If no other studied proverb from this list means the same thing, write "none".		off	p2Yes	8495	p2	Yes	54.7945	17410	4472	15037	0	0	A17KZPGCY7PACK	tsszncupq8	38	Select Option	Select Option	Select Level	0	agree	Female	Fluent	'Smooth'	'Naive'	no
2	1	tsszncupq8	remComp3	1	32	2015-07-02T14:41:34-04:00	32.7788	2	Proverbs.csv	MemoryV2.csv	RememberV2		Tasty bread comes not from bad flour.	Good knives cannot be made from weak steel.	none	zxc	all	doesn't matter	56	TestP1	user	0.5	Which prior STUDIED proverb from this list means the same thing as this one? If no other studied proverb from this list means the same thing, write "none".		off	p2No	10714	p2	No	12.766	32512	30157	30833	0	0	A17KZPGCY7PACK	tsszncupq8	38	Select Option	Select Option	Select Level	0	agree	Female	Fluent	'Smooth'	'Naive'	no
2	1	tsszncupq8	remComp3	1	33	2015-07-02T14:42:27-04:00	53.0639	2	Proverbs.csv	MemoryV2.csv	RememberV2		As you make your bed, so must you lie in it.	As you sow, so shall you reap.	tasty bread does not come from bad flour	sd	all	doesn't matter	34	TestP1	user	0.5	Which prior STUDIED proverb from this list means the same thing as this one? If no other studied proverb from this list means the same thing, write "none".		off	p1Yes	16176	p1	Yes	20	52798	7338	50822	0	0	A17KZPGCY7PACK	tsszncupq8	38	Select Option	Select Option	Select Level	0	agree	Female	Fluent	'Smooth'	'Naive'	no
2	1	tsszncupq8	remComp3	1	34	2015-07-02T14:42:36-04:00	8.30955	2	Proverbs.csv	MemoryV2.csv	RememberV2		A footstool will serve when the chair is broken.	Beer will satisfy when the wine is gone.	none	asdj	all	doesn't matter	36	TestP1	user	0.5	Which prior STUDIED proverb from this list means the same thing as this one? If no other studied proverb from this list means the same thing, write "none".		off	p1No	7311	p1	No	18.1818	8105	5680	6613	0	0	A17KZPGCY7PACK	tsszncupq8	38	Select Option	Select Option	Select Level	0	agree	Female	Fluent	'Smooth'	'Naive'	no
2	1	tsszncupq8	remComp3	1	35	2015-07-02T14:42:52-04:00	16.461	2	Proverbs.csv	MemoryV2.csv	RememberV2		As you sow, so shall you reap.	As you make your bed, so must you lie in it.	tasty bread does not come from bad flour	sd	all	doesn't matter	35	TestP1	user	0.5	Which prior STUDIED proverb from this list means the same thing as this one? If no other studied proverb from this list means the same thing, write "none".		off	p2Yes	52798	p2	Yes	23.8095	16176	2776	14715	0	0	A17KZPGCY7PACK	tsszncupq8	38	Select Option	Select Option	Select Level	0	agree	Female	Fluent	'Smooth'	'Naive'	no
2	1	tsszncupq8	remComp3	1	36	2015-07-02T14:43:00-04:00	7.51304	2	Proverbs.csv	MemoryV2.csv	RememberV2		He who has once burnt his mouth will forever blow on his soup.	Bitten by a snake, afraid of the rope for ten years.	none	tyu	all	doesn't matter	58	TestP1	user	0.5	Which prior STUDIED proverb from this list means the same thing as this one? If no other studied proverb from this list means the same thing, write "none".		off	p2No	8105	p2	No	14.2857	7311	5292	6033	0	0	A17KZPGCY7PACK	tsszncupq8	38	Select Option	Select Option	Select Level	0	agree	Female	Fluent	'Smooth'	'Naive'	no
2	1	tsszncupq8	remComp3	1	37	2015-07-02T14:43:11-04:00	11.1148	2	Proverbs.csv	MemoryV2.csv	RememberV2		Bigger roosters start to crow later.	Larger pots begin to boil slower.	none	wert	all	doesn't matter	38	TestP1	user	0.5	Which prior STUDIED proverb from this list means the same thing as this one? If no other studied proverb from this list means the same thing, write "none".		off	p1No	5292	p1	No	16.2162	10917	8434	9403	0	0	A17KZPGCY7PACK	tsszncupq8	38	Select Option	Select Option	Select Level	0	agree	Female	Fluent	'Smooth'	'Naive'	no
2	1	tsszncupq8	remComp3	1	38	2015-07-02T14:43:17-04:00	6.28705	2	Proverbs.csv	MemoryV2.csv	RememberV2		Your neighbor's apples are the sweetest.	Other people's wives are more beautiful.	none	wer	all	doesn't matter	40	TestP1	user	0.5	Which prior STUDIED proverb from this list means the same thing as this one? If no other studied proverb from this list means the same thing, write "none".		off	p1Yes	16899	p1	Yes	9.09091	6091	4052	4722	0	0	A17KZPGCY7PACK	tsszncupq8	38	Select Option	Select Option	Select Level	0	agree	Female	Fluent	'Smooth'	'Naive'	no
2	1	tsszncupq8	remComp3	1	39	2015-07-02T14:43:22-04:00	5.47152	2	Proverbs.csv	MemoryV2.csv	RememberV2		Two captains sink the ship.	Into ruin will fall a village with many mayors.	none	pai	all	doesn't matter	60	TestP1	user	0.5	Which prior STUDIED proverb from this list means the same thing as this one? If no other studied proverb from this list means the same thing, write "none".		off	p2No	10917	p2	No	15.6863	5292	3350	3838	0	0	A17KZPGCY7PACK	tsszncupq8	38	Select Option	Select Option	Select Level	0	agree	Female	Fluent	'Smooth'	'Naive'	no
2	1	tsszncupq8	remComp3	1	40	2015-07-02T14:43:40-04:00	17.1616	2	Proverbs.csv	MemoryV2.csv	RememberV2		Other people's wives are more beautiful.	Your neighbor's apples are the sweetest.	a neighbors apples are the sweetest	wer	all	doesn't matter	41	TestP1	user	0.5	Which prior STUDIED proverb from this list means the same thing as this one? If no other studied proverb from this list means the same thing, write "none".		off	p2Yes	6091	p2	Yes	90.6667	16899	4048	15240	1	0	A17KZPGCY7PACK	tsszncupq8	38	Select Option	Select Option	Select Level	0	agree	Female	Fluent	'Smooth'	'Naive'	no
2	1	tsszncupq8	remComp3	1	43	2015-07-02T14:49:49-04:00	212.998	2	Proverbs.csv	MemoryV2.csv	RememberV2				a neighbors apples are the sweetest, drink from the well needlessly and it will run dry, over milk a cow and you'll draw blood, another man's wife is always more beautiful. tasty bread never comes from bad flour, you make your bed you lie in it. A liar thinks everyone lies, a man in a warm bath thinks the whole town is warm				0	FreeRecall	user	120	Please type in any of the previous proverbs from the list that you remember. You can submit your answers after spending AT LEAST 2 minutes trying to remember them.		off	freeRecall				0	212737	6058	200232	0	0	A17KZPGCY7PACK	tsszncupq8	38	Select Option	Select Option	Select Level	0	agree	Female	Fluent	'Smooth'	'Naive'	no
3	2	dnzrkjhr64	remComp3	1	1	2015-07-02T14:21:58-04:00	9.74896	2	Proverbs.csv	MemoryV2.csv	RememberV2		He who holds two watermelons in one arm will drop both.	He who goes after two hares at the same time will catch neither.	none	tyui	all	doesn't matter	2	TestP1	user	0.5	Which prior STUDIED proverb from this list means the same thing as this one? If no other studied proverb from this list means the same thing, write "none".		off	p1Yes	31309	p1	Yes	8.82353	9017	5585	6334	0	0	A1A1A9UHNQCI9Y	dnzrkjhr64	34	Select Option	Select Option	Black	0	agree	Female	Fluent	'Smooth'	'Naive'	no
3	2	dnzrkjhr64	remComp3	1	2	2015-07-02T14:22:09-04:00	10.4769	2	Proverbs.csv	MemoryV2.csv	RememberV2		The fallen blossom never returns to the branch.	A shattered mirror never again reflects.	none	xcvb	all	doesn't matter	4	TestP1	user	0.5	Which prior STUDIED proverb from this list means the same thing as this one? If no other studied proverb from this list means the same thing, write "none".		off	p1No	8437	p1	No	13.6364	9232	5586	6020	0	0	A1A1A9UHNQCI9Y	dnzrkjhr64	34	Select Option	Select Option	Black	0	agree	Female	Fluent	'Smooth'	'Naive'	no
3	2	dnzrkjhr64	remComp3	1	3	2015-07-02T14:22:41-04:00	32.2441	2	Proverbs.csv	MemoryV2.csv	RememberV2		He who goes after two hares at the same time will catch neither.	He who holds two watermelons in one arm will drop both.	He who holds two watermelons in one arm will lose both.	tyui	all	doesn't matter	3	TestP1	user	0.5	Which prior STUDIED proverb from this list means the same thing as this one? If no other studied proverb from this list means the same thing, write "none".		off	p2Yes	9017	p2	Yes	94.5455	31309	8146	29141	1	0	A1A1A9UHNQCI9Y	dnzrkjhr64	34	Select Option	Select Option	Black	0	agree	Female	Fluent	'Smooth'	'Naive'	no
3	2	dnzrkjhr64	remComp3	1	4	2015-07-02T14:22:50-04:00	9.33141	2	Proverbs.csv	MemoryV2.csv	RememberV2		As the old robin chirps, so chirps the young.	As the big hound is, so will the pup be.	none	pars	all	doesn't matter	42	TestP1	user	0.5	Which prior STUDIED proverb from this list means the same thing as this one? If no other studied proverb from this list means the same thing, write "none".		off	p2No	9232	p2	No	13.6364	8437	6186	6754	0	0	A1A1A9UHNQCI9Y	dnzrkjhr64	34	Select Option	Select Option	Black	0	agree	Female	Fluent	'Smooth'	'Naive'	no
3	2	dnzrkjhr64	remComp3	1	5	2015-07-02T14:23:06-04:00	15.844	2	Proverbs.csv	MemoryV2.csv	RememberV2		The fox hunts far from his hole.	Crafty robbers steal miles away from home.	none	zx	all	doesn't matter	6	TestP1	user	0.5	Which prior STUDIED proverb from this list means the same thing as this one? If no other studied proverb from this list means the same thing, write "none".		off	p1Yes	11990	p1	Yes	8.69565	14822	12438	12805	0	0	A1A1A9UHNQCI9Y	dnzrkjhr64	34	Select Option	Select Option	Black	0	agree	Female	Fluent	'Smooth'	'Naive'	no
3	2	dnzrkjhr64	remComp3	1	6	2015-07-02T14:23:15-04:00	8.74158	2	Proverbs.csv	MemoryV2.csv	RememberV2		Pennies and pennies make pounds and pounds.	Drops gather one at a time to become an ocean.	none	asdf	all	doesn't matter	8	TestP1	user	0.5	Which prior STUDIED proverb from this list means the same thing as this one? If no other studied proverb from this list means the same thing, write "none".		off	p1No	11018	p1	No	12	7792	4816	5296	0	0	A1A1A9UHNQCI9Y	dnzrkjhr64	34	Select Option	Select Option	Black	0	agree	Female	Fluent	'Smooth'	'Naive'	no
3	2	dnzrkjhr64	remComp3	1	7	2015-07-02T14:23:28-04:00	12.7787	2	Proverbs.csv	MemoryV2.csv	RememberV2		Crafty robbers steal miles away from home.	The fox hunts far from his hole.	The fox hunts far from his hole.	zx	all	doesn't matter	7	TestP1	user	0.5	Which prior STUDIED proverb from this list means the same thing as this one? If no other studied proverb from this list means the same thing, write "none".		off	p2Yes	14822	p2	Yes	100	11990	3112	10150	1	1	A1A1A9UHNQCI9Y	dnzrkjhr64	34	Select Option	Select Option	Black	0	agree	Female	Fluent	'Smooth'	'Naive'	no
3	2	dnzrkjhr64	remComp3	1	8	2015-07-02T14:23:40-04:00	11.8773	2	Proverbs.csv	MemoryV2.csv	RememberV2		It is not the sheep that baahs the most that gives the most wool.	An empty vessel makes the most noise.	none	sdfg	all	doesn't matter	44	TestP1	user	0.5	Which prior STUDIED proverb from this list means the same thing as this one? If no other studied proverb from this list means the same thing, write "none".		off	p2No	7792	p2	No	14.6341	11018	8204	8625	0	0	A1A1A9UHNQCI9Y	dnzrkjhr64	34	Select Option	Select Option	Black	0	agree	Female	Fluent	'Smooth'	'Naive'	no
3	2	dnzrkjhr64	remComp3	1	9	2015-07-02T14:23:49-04:00	9.66808	2	Proverbs.csv	MemoryV2.csv	RememberV2		Only she who is in the convent knows what goes on inside.	Only she who wears the shoe knows where it pinches.	none	we	all	doesn't matter	10	TestP1	user	0.5	Which prior STUDIED proverb from this list means the same thing as this one? If no other studied proverb from this list means the same thing, write "none".		off	p1No	11218	p1	No	14.5455	8830	6422	6927	0	0	A1A1A9UHNQCI9Y	dnzrkjhr64	34	Select Option	Select Option	Black	0	agree	Female	Fluent	'Smooth'	'Naive'	no
3	2	dnzrkjhr64	remComp3	1	10	2015-07-02T14:24:00-04:00	10.5945	2	Proverbs.csv	MemoryV2.csv	RememberV2		One today is worth two tomorrows.	Better an egg today than a hen tomorrow.	none	pair	all	doesn't matter	12	TestP1	user	0.5	Which prior STUDIED proverb from this list means the same thing as this one? If no other studied proverb from this list means the same thing, write "none".		off	p1Yes	13707	p1	Yes	18.1818	9512	6439	6890	0	0	A1A1A9UHNQCI9Y	dnzrkjhr64	34	Select Option	Select Option	Black	0	agree	Female	Fluent	'Smooth'	'Naive'	no
3	2	dnzrkjhr64	remComp3	1	11	2015-07-02T14:24:13-04:00	12.5587	2	Proverbs.csv	MemoryV2.csv	RememberV2		First to the mill in the morning gets to grind first.	A sleeping fox catches no game.	none	ty	all	doesn't matter	46	TestP1	user	0.5	Which prior STUDIED proverb from this list means the same thing as this one? If no other studied proverb from this list means the same thing, write "none".		off	p2No	8830	p2	No	17.1429	11218	8934	9358	0	0	A1A1A9UHNQCI9Y	dnzrkjhr64	34	Select Option	Select Option	Black	0	agree	Female	Fluent	'Smooth'	'Naive'	no
3	2	dnzrkjhr64	remComp3	1	12	2015-07-02T14:24:27-04:00	14.5474	2	Proverbs.csv	MemoryV2.csv	RememberV2		Better an egg today than a hen tomorrow.	One today is worth two tomorrows.	none	pair	all	doesn't matter	13	TestP1	user	0.5	Which prior STUDIED proverb from this list means the same thing as this one? If no other studied proverb from this list means the same thing, write "none".		off	p2Yes	9512	p2	Yes	16.2162	13707	11449	12158	0	0	A1A1A9UHNQCI9Y	dnzrkjhr64	34	Select Option	Select Option	Black	0	agree	Female	Fluent	'Smooth'	'Naive'	no
3	2	dnzrkjhr64	remComp3	1	13	2015-07-02T14:25:12-04:00	45.1836	2	Proverbs.csv	MemoryV2.csv	RememberV2		Bigger roosters start to crow later.	Larger pots begin to boil slower.	It is not the sheep who baahs that gives the most wool.	wert	all	doesn't matter	14	TestP1	user	0.5	Which prior STUDIED proverb from this list means the same thing as this one? If no other studied proverb from this list means the same thing, write "none".		off	p1No	6823	p1	No	27.2727	44090	17962	42453	0	0	A1A1A9UHNQCI9Y	dnzrkjhr64	34	Select Option	Select Option	Black	0	agree	Female	Fluent	'Smooth'	'Naive'	no
3	2	dnzrkjhr64	remComp3	1	14	2015-07-02T14:25:19-04:00	7.06807	2	Proverbs.csv	MemoryV2.csv	RememberV2		One rotten apple will spoil the whole barrel.	One bit of rat dung in the soup spoils the whole pot.	none	qwe	all	doesn't matter	16	TestP1	user	0.5	Which prior STUDIED proverb from this list means the same thing as this one? If no other studied proverb from this list means the same thing, write "none".		off	p1Yes	22212	p1	Yes	10.5263	6360	3437	4667	0	0	A1A1A9UHNQCI9Y	dnzrkjhr64	34	Select Option	Select Option	Black	0	agree	Female	Fluent	'Smooth'	'Naive'	no
3	2	dnzrkjhr64	remComp3	1	15	2015-07-02T14:25:28-04:00	8.19222	2	Proverbs.csv	MemoryV2.csv	RememberV2		A deaf man makes a poor music critic.	A blind man should not judge colors.	none	xcv	all	doesn't matter	48	TestP1	user	0.5	Which prior STUDIED proverb from this list means the same thing as this one? If no other studied proverb from this list means the same thing, write "none".		off	p2No	44090	p2	No	15	6823	4756	5196	0	0	A1A1A9UHNQCI9Y	dnzrkjhr64	34	Select Option	Select Option	Black	0	agree	Female	Fluent	'Smooth'	'Naive'	no
3	2	dnzrkjhr64	remComp3	1	16	2015-07-02T14:25:51-04:00	23.2211	2	Proverbs.csv	MemoryV2.csv	RememberV2		One bit of rat dung in the soup spoils the whole pot.	One rotten apple will spoil the whole barrel.	One bad apple spoils the whole barrel.	qwe	all	doesn't matter	17	TestP1	user	0.5	Which prior STUDIED proverb from this list means the same thing as this one? If no other studied proverb from this list means the same thing, write "none".		off	p2Yes	6360	p2	Yes	81.9277	22212	3657	19312	1	0	A1A1A9UHNQCI9Y	dnzrkjhr64	34	Select Option	Select Option	Black	0	agree	Female	Fluent	'Smooth'	'Naive'	no
3	2	dnzrkjhr64	remComp3	1	17	2015-07-02T14:26:03-04:00	11.811	2	Proverbs.csv	MemoryV2.csv	RememberV2		A footstool will serve when the chair is broken.	Beer will satisfy when the wine is gone.	none	asdj	all	doesn't matter	18	TestP1	user	0.5	Which prior STUDIED proverb from this list means the same thing as this one? If no other studied proverb from this list means the same thing, write "none".		off	p1No	6121	p1	No	18.1818	11005	8849	9313	0	0	A1A1A9UHNQCI9Y	dnzrkjhr64	34	Select Option	Select Option	Black	0	agree	Female	Fluent	'Smooth'	'Naive'	no
3	2	dnzrkjhr64	remComp3	1	18	2015-07-02T14:26:15-04:00	12.8062	2	Proverbs.csv	MemoryV2.csv	RememberV2		As you sow, so shall you reap.	As you make your bed, so must you lie in it.	none	sd	all	doesn't matter	20	TestP1	user	0.5	Which prior STUDIED proverb from this list means the same thing as this one? If no other studied proverb from this list means the same thing, write "none".		off	p1Yes	17390	p1	Yes	4.16667	11878	9923	10363	0	0	A1A1A9UHNQCI9Y	dnzrkjhr64	34	Select Option	Select Option	Black	0	agree	Female	Fluent	'Smooth'	'Naive'	no
3	2	dnzrkjhr64	remComp3	1	19	2015-07-02T14:26:23-04:00	7.20116	2	Proverbs.csv	MemoryV2.csv	RememberV2		He who lies with dogs will get fleas.	He who sits next to a snake begins to slither.	none	par	all	doesn't matter	50	TestP1	user	0.5	Which prior STUDIED proverb from this list means the same thing as this one? If no other studied proverb from this list means the same thing, write "none".		off	p2No	11005	p2	No	12	6121	3617	3884	0	0	A1A1A9UHNQCI9Y	dnzrkjhr64	34	Select Option	Select Option	Black	0	agree	Female	Fluent	'Smooth'	'Naive'	no
3	2	dnzrkjhr64	remComp3	1	20	2015-07-02T14:26:41-04:00	18.1855	2	Proverbs.csv	MemoryV2.csv	RememberV2		As you make your bed, so must you lie in it.	As you sow, so shall you reap.	As you sow, you will reap.	sd	all	doesn't matter	21	TestP1	user	0.5	Which prior STUDIED proverb from this list means the same thing as this one? If no other studied proverb from this list means the same thing, write "none".		off	p2Yes	11878	p2	Yes	75	17390	6375	15443	1	0	A1A1A9UHNQCI9Y	dnzrkjhr64	34	Select Option	Select Option	Black	0	agree	Female	Fluent	'Smooth'	'Naive'	no
3	2	dnzrkjhr64	remComp3	1	21	2015-07-02T14:26:52-04:00	11.0587	2	Proverbs.csv	MemoryV2.csv	RememberV2		Clean your own finger before you point at my smudges.	Wipe the filth from your own window before you take the specks off of mine.	none	asd	all	doesn't matter	22	TestP1	user	0.5	Which prior STUDIED proverb from this list means the same thing as this one? If no other studied proverb from this list means the same thing, write "none".		off	p1Yes	20182	p1	Yes	10.1266	10208	6952	7406	0	0	A1A1A9UHNQCI9Y	dnzrkjhr64	34	Select Option	Select Option	Black	0	agree	Female	Fluent	'Smooth'	'Naive'	no
3	2	dnzrkjhr64	remComp3	1	22	2015-07-02T14:27:07-04:00	15.3415	2	Proverbs.csv	MemoryV2.csv	RememberV2		Good knives cannot be made from weak steel.	Tasty bread comes not from bad flour.	A deaf man makes a poor music critic.	zxc	all	doesn't matter	24	TestP1	user	0.5	Which prior STUDIED proverb from this list means the same thing as this one? If no other studied proverb from this list means the same thing, write "none".		off	p1No	9820	p1	No	37.8378	14321	4840	12559	0	0	A1A1A9UHNQCI9Y	dnzrkjhr64	34	Select Option	Select Option	Black	0	agree	Female	Fluent	'Smooth'	'Naive'	no
3	2	dnzrkjhr64	remComp3	1	23	2015-07-02T14:27:28-04:00	21.1509	2	Proverbs.csv	MemoryV2.csv	RememberV2		Wipe the filth from your own window before you take the specks off of mine.	Clean your own finger before you point at my smudges.	Clean your own finger before you look at my smudges.	asd	all	doesn't matter	23	TestP1	user	0.5	Which prior STUDIED proverb from this list means the same thing as this one? If no other studied proverb from this list means the same thing, write "none".		off	p2Yes	10208	p2	Yes	93.3333	20182	3230	18105	1	0	A1A1A9UHNQCI9Y	dnzrkjhr64	34	Select Option	Select Option	Black	0	agree	Female	Fluent	'Smooth'	'Naive'	no
3	2	dnzrkjhr64	remComp3	1	24	2015-07-02T14:27:40-04:00	11.2172	2	Proverbs.csv	MemoryV2.csv	RememberV2		If you sit in a hot bath, you think the whole town is warm.	A liar thinks everyone lies.	none	qwer	all	doesn't matter	52	TestP1	user	0.5	Which prior STUDIED proverb from this list means the same thing as this one? If no other studied proverb from this list means the same thing, write "none".		off	p2No	14321	p2	No	25	9820	7219	7368	0	0	A1A1A9UHNQCI9Y	dnzrkjhr64	34	Select Option	Select Option	Black	0	agree	Female	Fluent	'Smooth'	'Naive'	no
3	2	dnzrkjhr64	remComp3	1	25	2015-07-02T14:27:46-04:00	6.51876	2	Proverbs.csv	MemoryV2.csv	RememberV2		Two captains sink the ship.	Into ruin will fall a village with many mayors.	none	pai	all	doesn't matter	26	TestP1	user	0.5	Which prior STUDIED proverb from this list means the same thing as this one? If no other studied proverb from this list means the same thing, write "none".		off	p1No	8094	p1	No	15.6863	5789	3785	4202	0	0	A1A1A9UHNQCI9Y	dnzrkjhr64	34	Select Option	Select Option	Black	0	agree	Female	Fluent	'Smooth'	'Naive'	no
3	2	dnzrkjhr64	remComp3	1	26	2015-07-02T14:27:58-04:00	12.0199	2	Proverbs.csv	MemoryV2.csv	RememberV2		Milk a cow too often and you will draw blood.	Dip from the well needlessly and it will go dry.	none	airs	all	doesn't matter	28	TestP1	user	0.5	Which prior STUDIED proverb from this list means the same thing as this one? If no other studied proverb from this list means the same thing, write "none".		off	p1Yes	16888	p1	Yes	11.5385	11220	9078	9546	0	0	A1A1A9UHNQCI9Y	dnzrkjhr64	34	Select Option	Select Option	Black	0	agree	Female	Fluent	'Smooth'	'Naive'	no
3	2	dnzrkjhr64	remComp3	1	27	2015-07-02T14:28:07-04:00	9.05628	2	Proverbs.csv	MemoryV2.csv	RememberV2		I escaped the thunder but fell into lightning.	He avoided the bear but fell into the pit.	none	pairs	all	doesn't matter	54	TestP1	user	0.5	Which prior STUDIED proverb from this list means the same thing as this one? If no other studied proverb from this list means the same thing, write "none".		off	p2No	5789	p2	No	13.0435	8094	5677	5917	0	0	A1A1A9UHNQCI9Y	dnzrkjhr64	34	Select Option	Select Option	Black	0	agree	Female	Fluent	'Smooth'	'Naive'	no
3	2	dnzrkjhr64	remComp3	1	28	2015-07-02T14:28:26-04:00	18.4804	2	Proverbs.csv	MemoryV2.csv	RememberV2		Dip from the well needlessly and it will go dry.	Milk a cow too often and you will draw blood.	Milk the cow too often and you will draw blood.	airs	all	doesn't matter	29	TestP1	user	0.5	Which prior STUDIED proverb from this list means the same thing as this one? If no other studied proverb from this list means the same thing, write "none".		off	p2Yes	11220	p2	Yes	95.6522	16888	3378	14568	1	0	A1A1A9UHNQCI9Y	dnzrkjhr64	34	Select Option	Select Option	Black	0	agree	Female	Fluent	'Smooth'	'Naive'	no
3	2	dnzrkjhr64	remComp3	1	29	2015-07-02T14:28:34-04:00	8.32845	2	Proverbs.csv	MemoryV2.csv	RememberV2		The nail that sticks up will be hammered down.	The tallest blade of grass is the first to be cut.	none	qw	all	doesn't matter	30	TestP1	user	0.5	Which prior STUDIED proverb from this list means the same thing as this one? If no other studied proverb from this list means the same thing, write "none".		off	p1Yes	22504	p1	Yes	7.40741	7380	5504	5649	0	0	A1A1A9UHNQCI9Y	dnzrkjhr64	34	Select Option	Select Option	Black	0	agree	Female	Fluent	'Smooth'	'Naive'	no
3	2	dnzrkjhr64	remComp3	1	30	2015-07-02T14:28:47-04:00	12.8266	2	Proverbs.csv	MemoryV2.csv	RememberV2		He who has once burnt his mouth will forever blow on his soup.	Bitten by a snake, afraid of the rope for ten years.	none	tyu	all	doesn't matter	32	TestP1	user	0.5	Which prior STUDIED proverb from this list means the same thing as this one? If no other studied proverb from this list means the same thing, write "none".		off	p1No	5659	p1	No	14.2857	12096	10092	10325	0	0	A1A1A9UHNQCI9Y	dnzrkjhr64	34	Select Option	Select Option	Black	0	agree	Female	Fluent	'Smooth'	'Naive'	no
3	2	dnzrkjhr64	remComp3	1	31	2015-07-02T14:29:10-04:00	23.4003	2	Proverbs.csv	MemoryV2.csv	RememberV2		The tallest blade of grass is the first to be cut.	The nail that sticks up will be hammered down.	A nail facing up is soon to be hammered down.	qw	all	doesn't matter	31	TestP1	user	0.5	Which prior STUDIED proverb from this list means the same thing as this one? If no other studied proverb from this list means the same thing, write "none".		off	p2Yes	7380	p2	Yes	68.1319	22504	5382	18713	0	0	A1A1A9UHNQCI9Y	dnzrkjhr64	34	Select Option	Select Option	Black	0	agree	Female	Fluent	'Smooth'	'Naive'	no
3	2	dnzrkjhr64	remComp3	1	32	2015-07-02T14:29:17-04:00	6.44259	2	Proverbs.csv	MemoryV2.csv	RememberV2		Other people's wives are more beautiful.	Your neighbor's apples are the sweetest.	none	wer	all	doesn't matter	56	TestP1	user	0.5	Which prior STUDIED proverb from this list means the same thing as this one? If no other studied proverb from this list means the same thing, write "none".		off	p2No	12096	p2	No	13.6364	5659	3544	4198	0	0	A1A1A9UHNQCI9Y	dnzrkjhr64	34	Select Option	Select Option	Black	0	agree	Female	Fluent	'Smooth'	'Naive'	no
3	2	dnzrkjhr64	remComp3	1	33	2015-07-02T14:29:25-04:00	8.18443	2	Proverbs.csv	MemoryV2.csv	RememberV2		Don't make clothes before the baby is born.	Don't sell the fur until the bear has been shot.	none	sdf	all	doesn't matter	34	TestP1	user	0.5	Which prior STUDIED proverb from this list means the same thing as this one? If no other studied proverb from this list means the same thing, write "none".		off	p1Yes	13387	p1	Yes	11.5385	7312	4904	5322	0	0	A1A1A9UHNQCI9Y	dnzrkjhr64	34	Select Option	Select Option	Black	0	agree	Female	Fluent	'Smooth'	'Naive'	no
3	2	dnzrkjhr64	remComp3	1	34	2015-07-02T14:29:33-04:00	8.0661	2	Proverbs.csv	MemoryV2.csv	RememberV2		One key does not open every lock.	No one plant grows in every soil.	none	ar	all	doesn't matter	36	TestP1	user	0.5	Which prior STUDIED proverb from this list means the same thing as this one? If no other studied proverb from this list means the same thing, write "none".		off	p1No	6120	p1	No	21.6216	7381	5006	5451	0	0	A1A1A9UHNQCI9Y	dnzrkjhr64	34	Select Option	Select Option	Black	0	agree	Female	Fluent	'Smooth'	'Naive'	no
3	2	dnzrkjhr64	remComp3	1	35	2015-07-02T14:29:47-04:00	14.4245	2	Proverbs.csv	MemoryV2.csv	RememberV2		Don't sell the fur until the bear has been shot.	Don't make clothes before the baby is born.	Don't make clothes before the baby is born.	sdf	all	doesn't matter	35	TestP1	user	0.5	Which prior STUDIED proverb from this list means the same thing as this one? If no other studied proverb from this list means the same thing, write "none".		off	p2Yes	7312	p2	Yes	100	13387	3362	11748	1	1	A1A1A9UHNQCI9Y	dnzrkjhr64	34	Select Option	Select Option	Black	0	agree	Female	Fluent	'Smooth'	'Naive'	no
3	2	dnzrkjhr64	remComp3	1	36	2015-07-02T14:29:54-04:00	6.89921	2	Proverbs.csv	MemoryV2.csv	RememberV2		The guts of the soldier make the general great.	The servant's toil makes the master look good.	none	zxcv	all	doesn't matter	58	TestP1	user	0.5	Which prior STUDIED proverb from this list means the same thing as this one? If no other studied proverb from this list means the same thing, write "none".		off	p2No	7381	p2	No	12	6120	4034	4464	0	0	A1A1A9UHNQCI9Y	dnzrkjhr64	34	Select Option	Select Option	Black	0	agree	Female	Fluent	'Smooth'	'Naive'	no
3	2	dnzrkjhr64	remComp3	1	37	2015-07-02T14:30:03-04:00	8.91492	2	Proverbs.csv	MemoryV2.csv	RememberV2		It's too late to cover the well when the child is drowned.	Beating the drum is in vain after the party has ended.	none	xc	all	doesn't matter	38	TestP1	user	0.5	Which prior STUDIED proverb from this list means the same thing as this one? If no other studied proverb from this list means the same thing, write "none".		off	p1No	16549	p1	No	10.3448	8198	5780	6299	0	0	A1A1A9UHNQCI9Y	dnzrkjhr64	34	Select Option	Select Option	Black	0	agree	Female	Fluent	'Smooth'	'Naive'	no
3	2	dnzrkjhr64	remComp3	1	38	2015-07-02T14:30:10-04:00	6.92514	2	Proverbs.csv	MemoryV2.csv	RememberV2		A book with a fancy cover reads no better.	Garlic is garlic even if soaked in honey.	none	pa	all	doesn't matter	40	TestP1	user	0.5	Which prior STUDIED proverb from this list means the same thing as this one? If no other studied proverb from this list means the same thing, write "none".		off	p1Yes	11876	p1	Yes	17.7778	5990	3722	4119	0	0	A1A1A9UHNQCI9Y	dnzrkjhr64	34	Select Option	Select Option	Black	0	agree	Female	Fluent	'Smooth'	'Naive'	no
3	2	dnzrkjhr64	remComp3	1	39	2015-07-02T14:30:28-04:00	17.5272	2	Proverbs.csv	MemoryV2.csv	RememberV2		Even expensive silver will tarnish.	No rose stays red for a hundred days.	A book with a fancy cover reads no better.	ars	all	doesn't matter	60	TestP1	user	0.5	Which prior STUDIED proverb from this list means the same thing as this one? If no other studied proverb from this list means the same thing, write "none".		off	p2No	8198	p2	No	30.3797	16549	6986	14752	0	0	A1A1A9UHNQCI9Y	dnzrkjhr64	34	Select Option	Select Option	Black	0	agree	Female	Fluent	'Smooth'	'Naive'	no
3	2	dnzrkjhr64	remComp3	1	40	2015-07-02T14:30:40-04:00	12.7869	2	Proverbs.csv	MemoryV2.csv	RememberV2		Garlic is garlic even if soaked in honey.	A book with a fancy cover reads no better.	none	pa	all	doesn't matter	41	TestP1	user	0.5	Which prior STUDIED proverb from this list means the same thing as this one? If no other studied proverb from this list means the same thing, write "none".		off	p2Yes	5990	p2	Yes	13.0435	11876	9530	9997	0	0	A1A1A9UHNQCI9Y	dnzrkjhr64	34	Select Option	Select Option	Black	0	agree	Female	Fluent	'Smooth'	'Naive'	no
3	2	dnzrkjhr64	remComp3	1	43	2015-07-02T14:36:58-04:00	219.411	2	Proverbs.csv	MemoryV2.csv	RememberV2				One bit of rat dung spoils the soup. Garlic is garlic even if it's in honey. The fox hunts far from his hole. Crafty robbers steal far from their home. Don't make the clothes before the baby is born. It's too late to cover the well after the child has drowned. A book with a fancy cover reads no better. Bigger roosters crow later. The tallest blade of grass is the first to be cut.				0	FreeRecall	user	120	Please type in any of the previous proverbs from the list that you remember. You can submit your answers after spending AT LEAST 2 minutes trying to remember them.		off	freeRecall				0	218427	3187	182298	0	0	A1A1A9UHNQCI9Y	dnzrkjhr64	34	Select Option	Select Option	Black	0	agree	Female	Fluent	'Smooth'	'Naive'	no
5	3	tn0at9xol5	remComp3	1	1	2015-07-02T14:18:00-04:00	12.4624	2	Proverbs.csv	MemoryV2.csv	RememberV2		One today is worth two tomorrows.	Better an egg today than a hen tomorrow.	none	pair	all	doesn't matter	2	TestP1	user	0.5	Which prior STUDIED proverb from this list means the same thing as this one? If no other studied proverb from this list means the same thing, write "none".		off	p1Yes	31106	p1	Yes	18.1818	11951	5979	6620	0	0	A1MZDVSOYZUDP5	tn0at9xol5	46	Other	Junior	White	0	agree	Female	Fluent	'Smooth'	'Naive'	No
5	3	tn0at9xol5	remComp3	1	2	2015-07-02T14:18:08-04:00	7.49737	2	Proverbs.csv	MemoryV2.csv	RememberV2		A shattered mirror never again reflects.	The fallen blossom never returns to the branch.	none	xcvb	all	doesn't matter	4	TestP1	user	0.5	Which prior STUDIED proverb from this list means the same thing as this one? If no other studied proverb from this list means the same thing, write "none".		off	p1No	5446	p1	No	15.6863	6925	3850	4613	0	0	A1MZDVSOYZUDP5	tn0at9xol5	46	Other	Junior	White	0	agree	Female	Fluent	'Smooth'	'Naive'	No
5	3	tn0at9xol5	remComp3	1	3	2015-07-02T14:18:40-04:00	31.7845	2	Proverbs.csv	MemoryV2.csv	RememberV2		Better an egg today than a hen tomorrow.	One today is worth two tomorrows.	one today is better than two tomorrows	pair	all	doesn't matter	3	TestP1	user	0.5	Which prior STUDIED proverb from this list means the same thing as this one? If no other studied proverb from this list means the same thing, write "none".		off	p2Yes	11951	p2	Yes	84.507	31106	11565	24390	1	0	A1MZDVSOYZUDP5	tn0at9xol5	46	Other	Junior	White	0	agree	Female	Fluent	'Smooth'	'Naive'	No
5	3	tn0at9xol5	remComp3	1	4	2015-07-02T14:18:46-04:00	6.02351	2	Proverbs.csv	MemoryV2.csv	RememberV2		Other people's wives are more beautiful.	Your neighbor's apples are the sweetest.	none	wer	all	doesn't matter	42	TestP1	user	0.5	Which prior STUDIED proverb from this list means the same thing as this one? If no other studied proverb from this list means the same thing, write "none".		off	p2No	6925	p2	No	13.6364	5446	3052	3751	0	0	A1MZDVSOYZUDP5	tn0at9xol5	46	Other	Junior	White	0	agree	Female	Fluent	'Smooth'	'Naive'	No
5	3	tn0at9xol5	remComp3	1	5	2015-07-02T14:18:55-04:00	9.17883	2	Proverbs.csv	MemoryV2.csv	RememberV2		Bigger roosters start to crow later.	Larger pots begin to boil slower.	none	wert	all	doesn't matter	6	TestP1	user	0.5	Which prior STUDIED proverb from this list means the same thing as this one? If no other studied proverb from this list means the same thing, write "none".		off	p1Yes	24486	p1	Yes	16.2162	8607	6255	6887	0	0	A1MZDVSOYZUDP5	tn0at9xol5	46	Other	Junior	White	0	agree	Female	Fluent	'Smooth'	'Naive'	No
5	3	tn0at9xol5	remComp3	1	6	2015-07-02T14:19:01-04:00	5.9289	2	Proverbs.csv	MemoryV2.csv	RememberV2		As you make your bed, so must you lie in it.	As you sow, so shall you reap.		sd	all	doesn't matter	8	TestP1	user	0.5	Which prior STUDIED proverb from this list means the same thing as this one? If no other studied proverb from this list means the same thing, write "none".		off	p1No	6097	p1	No	0	5402	no press	no press	0	0	A1MZDVSOYZUDP5	tn0at9xol5	46	Other	Junior	White	0	agree	Female	Fluent	'Smooth'	'Naive'	No
5	3	tn0at9xol5	remComp3	1	7	2015-07-02T14:19:28-04:00	27.1525	2	Proverbs.csv	MemoryV2.csv	RememberV2		Larger pots begin to boil slower.	Bigger roosters start to crow later.	bigger roosters start to crow later	wert	all	doesn't matter	7	TestP1	user	0.5	Which prior STUDIED proverb from this list means the same thing as this one? If no other studied proverb from this list means the same thing, write "none".		off	p2Yes	8607	p2	Yes	98.5915	24486	11431	21038	1	0	A1MZDVSOYZUDP5	tn0at9xol5	46	Other	Junior	White	0	agree	Female	Fluent	'Smooth'	'Naive'	No
5	3	tn0at9xol5	remComp3	1	8	2015-07-02T14:19:35-04:00	6.72076	2	Proverbs.csv	MemoryV2.csv	RememberV2		I escaped the thunder but fell into lightning.	He avoided the bear but fell into the pit.	none	pairs	all	doesn't matter	44	TestP1	user	0.5	Which prior STUDIED proverb from this list means the same thing as this one? If no other studied proverb from this list means the same thing, write "none".		off	p2No	5402	p2	No	13.0435	6097	3761	4527	0	0	A1MZDVSOYZUDP5	tn0at9xol5	46	Other	Junior	White	0	agree	Female	Fluent	'Smooth'	'Naive'	No
5	3	tn0at9xol5	remComp3	1	9	2015-07-02T14:20:06-04:00	31.3844	2	Proverbs.csv	MemoryV2.csv	RememberV2		He who lies with dogs will get fleas.	He who sits next to a snake begins to slither.	make your bed and lie in it	par	all	doesn't matter	10	TestP1	user	0.5	Which prior STUDIED proverb from this list means the same thing as this one? If no other studied proverb from this list means the same thing, write "none".		off	p1No	10025	p1	No	30.137	30707	22643	28573	0	0	A1MZDVSOYZUDP5	tn0at9xol5	46	Other	Junior	White	0	agree	Female	Fluent	'Smooth'	'Naive'	No
5	3	tn0at9xol5	remComp3	1	10	2015-07-02T14:20:13-04:00	6.69808	2	Proverbs.csv	MemoryV2.csv	RememberV2		One bit of rat dung in the soup spoils the whole pot.	One rotten apple will spoil the whole barrel.		qwe	all	doesn't matter	12	TestP1	user	0.5	Which prior STUDIED proverb from this list means the same thing as this one? If no other studied proverb from this list means the same thing, write "none".		off	p1Yes	30984	p1	Yes	0	6120	no press	no press	0	0	A1MZDVSOYZUDP5	tn0at9xol5	46	Other	Junior	White	0	agree	Female	Fluent	'Smooth'	'Naive'	No
5	3	tn0at9xol5	remComp3	1	11	2015-07-02T14:20:23-04:00	10.5786	2	Proverbs.csv	MemoryV2.csv	RememberV2		It's too late to cover the well when the child is drowned.	Beating the drum is in vain after the party has ended.	none	xc	all	doesn't matter	46	TestP1	user	0.5	Which prior STUDIED proverb from this list means the same thing as this one? If no other studied proverb from this list means the same thing, write "none".		off	p2No	30707	p2	No	10.3448	10025	7969	8553	0	0	A1MZDVSOYZUDP5	tn0at9xol5	46	Other	Junior	White	0	agree	Female	Fluent	'Smooth'	'Naive'	No
5	3	tn0at9xol5	remComp3	1	12	2015-07-02T14:20:55-04:00	32.2189	2	Proverbs.csv	MemoryV2.csv	RememberV2		One rotten apple will spoil the whole barrel.	One bit of rat dung in the soup spoils the whole pot.	one bit of rat dung will spoil the soup	qwe	all	doesn't matter	13	TestP1	user	0.5	Which prior STUDIED proverb from this list means the same thing as this one? If no other studied proverb from this list means the same thing, write "none".		off	p2Yes	6120	p2	Yes	65.2174	30984	8748	28403	0	0	A1MZDVSOYZUDP5	tn0at9xol5	46	Other	Junior	White	0	agree	Female	Fluent	'Smooth'	'Naive'	No
5	3	tn0at9xol5	remComp3	1	13	2015-07-02T14:21:04-04:00	8.65733	2	Proverbs.csv	MemoryV2.csv	RememberV2		Into ruin will fall a village with many mayors.	Two captains sink the ship.	none	pai	all	doesn't matter	14	TestP1	user	0.5	Which prior STUDIED proverb from this list means the same thing as this one? If no other studied proverb from this list means the same thing, write "none".		off	p1No	7202	p1	No	19.3548	8079	5657	6516	0	0	A1MZDVSOYZUDP5	tn0at9xol5	46	Other	Junior	White	0	agree	Female	Fluent	'Smooth'	'Naive'	No
5	3	tn0at9xol5	remComp3	1	14	2015-07-02T14:21:13-04:00	8.50674	2	Proverbs.csv	MemoryV2.csv	RememberV2		Good knives cannot be made from weak steel.	Tasty bread comes not from bad flour.	none	zxc	all	doesn't matter	16	TestP1	user	0.5	Which prior STUDIED proverb from this list means the same thing as this one? If no other studied proverb from this list means the same thing, write "none".		off	p1Yes	26958	p1	Yes	9.7561	7928	5067	6016	0	0	A1MZDVSOYZUDP5	tn0at9xol5	46	Other	Junior	White	0	agree	Female	Fluent	'Smooth'	'Naive'	No
5	3	tn0at9xol5	remComp3	1	15	2015-07-02T14:21:20-04:00	7.73274	2	Proverbs.csv	MemoryV2.csv	RememberV2		A book with a fancy cover reads no better.	Garlic is garlic even if soaked in honey.	none	pa	all	doesn't matter	48	TestP1	user	0.5	Which prior STUDIED proverb from this list means the same thing as this one? If no other studied proverb from this list means the same thing, write "none".		off	p2No	8079	p2	No	17.7778	7202	5266	5865	0	0	A1MZDVSOYZUDP5	tn0at9xol5	46	Other	Junior	White	0	agree	Female	Fluent	'Smooth'	'Naive'	No
5	3	tn0at9xol5	remComp3	1	16	2015-07-02T14:21:48-04:00	27.652	2	Proverbs.csv	MemoryV2.csv	RememberV2		Tasty bread comes not from bad flour.	Good knives cannot be made from weak steel.	a good knife cannot be made of bad steel	zxc	all	doesn't matter	17	TestP1	user	0.5	Which prior STUDIED proverb from this list means the same thing as this one? If no other studied proverb from this list means the same thing, write "none".		off	p2Yes	7928	p2	Yes	81.9277	26958	14066	24074	1	0	A1MZDVSOYZUDP5	tn0at9xol5	46	Other	Junior	White	0	agree	Female	Fluent	'Smooth'	'Naive'	No
5	3	tn0at9xol5	remComp3	1	17	2015-07-02T14:21:56-04:00	7.56832	2	Proverbs.csv	MemoryV2.csv	RememberV2		The servant's toil makes the master look good.	The guts of the soldier make the general great.	none	zxcv	all	doesn't matter	18	TestP1	user	0.5	Which prior STUDIED proverb from this list means the same thing as this one? If no other studied proverb from this list means the same thing, write "none".		off	p1No	8906	p1	No	11.7647	7007	4830	5381	0	0	A1MZDVSOYZUDP5	tn0at9xol5	46	Other	Junior	White	0	agree	Female	Fluent	'Smooth'	'Naive'	No
5	3	tn0at9xol5	remComp3	1	18	2015-07-02T14:22:09-04:00	13.6177	2	Proverbs.csv	MemoryV2.csv	RememberV2		First to the mill in the morning gets to grind first.	A sleeping fox catches no game.	none	ty	all	doesn't matter	20	TestP1	user	0.5	Which prior STUDIED proverb from this list means the same thing as this one? If no other studied proverb from this list means the same thing, write "none".		off	p1Yes	9108	p1	Yes	17.1429	13021	11128	11729	0	0	A1MZDVSOYZUDP5	tn0at9xol5	46	Other	Junior	White	0	agree	Female	Fluent	'Smooth'	'Naive'	No
5	3	tn0at9xol5	remComp3	1	19	2015-07-02T14:22:19-04:00	9.47406	2	Proverbs.csv	MemoryV2.csv	RememberV2		As the old robin chirps, so chirps the young.	As the big hound is, so will the pup be.	none	pars	all	doesn't matter	50	TestP1	user	0.5	Which prior STUDIED proverb from this list means the same thing as this one? If no other studied proverb from this list means the same thing, write "none".		off	p2No	7007	p2	No	13.6364	8906	6711	7465	0	0	A1MZDVSOYZUDP5	tn0at9xol5	46	Other	Junior	White	0	agree	Female	Fluent	'Smooth'	'Naive'	No
5	3	tn0at9xol5	remComp3	1	20	2015-07-02T14:22:28-04:00	9.67479	2	Proverbs.csv	MemoryV2.csv	RememberV2		A sleeping fox catches no game.	First to the mill in the morning gets to grind first.	none	ty	all	doesn't matter	21	TestP1	user	0.5	Which prior STUDIED proverb from this list means the same thing as this one? If no other studied proverb from this list means the same thing, write "none".		off	p2Yes	13021	p2	Yes	14.0351	9108	6404	7212	0	0	A1MZDVSOYZUDP5	tn0at9xol5	46	Other	Junior	White	0	agree	Female	Fluent	'Smooth'	'Naive'	No
5	3	tn0at9xol5	remComp3	1	21	2015-07-02T14:22:39-04:00	11.0259	2	Proverbs.csv	MemoryV2.csv	RememberV2		If you sit in a hot bath, you think the whole town is warm.	A liar thinks everyone lies.	none	qwer	all	doesn't matter	22	TestP1	user	0.5	Which prior STUDIED proverb from this list means the same thing as this one? If no other studied proverb from this list means the same thing, write "none".		off	p1Yes	21367	p1	Yes	25	10466	8401	9118	0	0	A1MZDVSOYZUDP5	tn0at9xol5	46	Other	Junior	White	0	agree	Female	Fluent	'Smooth'	'Naive'	No
5	3	tn0at9xol5	remComp3	1	22	2015-07-02T14:22:46-04:00	7.01201	2	Proverbs.csv	MemoryV2.csv	RememberV2		No one plant grows in every soil.	One key does not open every lock.	none	ar	all	doesn't matter	24	TestP1	user	0.5	Which prior STUDIED proverb from this list means the same thing as this one? If no other studied proverb from this list means the same thing, write "none".		off	p1No	8712	p1	No	16.2162	6438	4353	5098	0	0	A1MZDVSOYZUDP5	tn0at9xol5	46	Other	Junior	White	0	agree	Female	Fluent	'Smooth'	'Naive'	No
5	3	tn0at9xol5	remComp3	1	23	2015-07-02T14:23:08-04:00	22.0861	2	Proverbs.csv	MemoryV2.csv	RememberV2		A liar thinks everyone lies.	If you sit in a hot bath, you think the whole town is warm.	if you sit in a hot bath you think the whole town is warm	qwer	all	doesn't matter	23	TestP1	user	0.5	Which prior STUDIED proverb from this list means the same thing as this one? If no other studied proverb from this list means the same thing, write "none".		off	p2Yes	10466	p2	Yes	98.2759	21367	4374	19114	1	0	A1MZDVSOYZUDP5	tn0at9xol5	46	Other	Junior	White	0	agree	Female	Fluent	'Smooth'	'Naive'	No
5	3	tn0at9xol5	remComp3	1	24	2015-07-02T14:23:18-04:00	9.31958	2	Proverbs.csv	MemoryV2.csv	RememberV2		An empty vessel makes the most noise.	It is not the sheep that baahs the most that gives the most wool.	none	sdfg	all	doesn't matter	52	TestP1	user	0.5	Which prior STUDIED proverb from this list means the same thing as this one? If no other studied proverb from this list means the same thing, write "none".		off	p2No	6438	p2	No	8.69565	8712	5280	6006	0	0	A1MZDVSOYZUDP5	tn0at9xol5	46	Other	Junior	White	0	agree	Female	Fluent	'Smooth'	'Naive'	No
5	3	tn0at9xol5	remComp3	1	25	2015-07-02T14:23:30-04:00	12.5217	2	Proverbs.csv	MemoryV2.csv	RememberV2		Only she who wears the shoe knows where it pinches.	Only she who is in the convent knows what goes on inside.	none	we	all	doesn't matter	26	TestP1	user	0.5	Which prior STUDIED proverb from this list means the same thing as this one? If no other studied proverb from this list means the same thing, write "none".		off	p1No	7196	p1	No	13.1148	11975	9725	10474	0	0	A1MZDVSOYZUDP5	tn0at9xol5	46	Other	Junior	White	0	agree	Female	Fluent	'Smooth'	'Naive'	No
5	3	tn0at9xol5	remComp3	1	26	2015-07-02T14:23:38-04:00	7.72249	2	Proverbs.csv	MemoryV2.csv	RememberV2		The fox hunts far from his hole.	Crafty robbers steal miles away from home.	none	zx	all	doesn't matter	28	TestP1	user	0.5	Which prior STUDIED proverb from this list means the same thing as this one? If no other studied proverb from this list means the same thing, write "none".		off	p1Yes	13319	p1	Yes	8.69565	7165	4975	5695	0	0	A1MZDVSOYZUDP5	tn0at9xol5	46	Other	Junior	White	0	agree	Female	Fluent	'Smooth'	'Naive'	No
5	3	tn0at9xol5	remComp3	1	27	2015-07-02T14:23:46-04:00	7.74764	2	Proverbs.csv	MemoryV2.csv	RememberV2		Bitten by a snake, afraid of the rope for ten years.	He who has once burnt his mouth will forever blow on his soup.	none	tyu	all	doesn't matter	54	TestP1	user	0.5	Which prior STUDIED proverb from this list means the same thing as this one? If no other studied proverb from this list means the same thing, write "none".		off	p2No	11975	p2	No	9.09091	7196	5058	5737	0	0	A1MZDVSOYZUDP5	tn0at9xol5	46	Other	Junior	White	0	agree	Female	Fluent	'Smooth'	'Naive'	No
5	3	tn0at9xol5	remComp3	1	28	2015-07-02T14:24:00-04:00	13.8833	2	Proverbs.csv	MemoryV2.csv	RememberV2		Crafty robbers steal miles away from home.	The fox hunts far from his hole.	the fox hunts far from home	zx	all	doesn't matter	29	TestP1	user	0.5	Which prior STUDIED proverb from this list means the same thing as this one? If no other studied proverb from this list means the same thing, write "none".		off	p2Yes	7165	p2	Yes	88.1356	13319	3981	10564	1	0	A1MZDVSOYZUDP5	tn0at9xol5	46	Other	Junior	White	0	agree	Female	Fluent	'Smooth'	'Naive'	No
5	3	tn0at9xol5	remComp3	1	29	2015-07-02T14:24:08-04:00	8.64035	2	Proverbs.csv	MemoryV2.csv	RememberV2		A footstool will serve when the chair is broken.	Beer will satisfy when the wine is gone.	none	asdj	all	doesn't matter	30	TestP1	user	0.5	Which prior STUDIED proverb from this list means the same thing as this one? If no other studied proverb from this list means the same thing, write "none".		off	p1Yes	22266	p1	Yes	18.1818	8028	5939	6536	0	0	A1MZDVSOYZUDP5	tn0at9xol5	46	Other	Junior	White	0	agree	Female	Fluent	'Smooth'	'Naive'	No
5	3	tn0at9xol5	remComp3	1	30	2015-07-02T14:24:18-04:00	9.50052	2	Proverbs.csv	MemoryV2.csv	RememberV2		A blind man should not judge colors.	A deaf man makes a poor music critic.	none	xcv	all	doesn't matter	32	TestP1	user	0.5	Which prior STUDIED proverb from this list means the same thing as this one? If no other studied proverb from this list means the same thing, write "none".		off	p1No	10203	p1	No	9.7561	8933	6694	7295	0	0	A1MZDVSOYZUDP5	tn0at9xol5	46	Other	Junior	White	0	agree	Female	Fluent	'Smooth'	'Naive'	No
5	3	tn0at9xol5	remComp3	1	31	2015-07-02T14:24:41-04:00	22.9352	2	Proverbs.csv	MemoryV2.csv	RememberV2		Beer will satisfy when the wine is gone.	A footstool will serve when the chair is broken.	a stool will do when the chair is broken	asdj	all	doesn't matter	31	TestP1	user	0.5	Which prior STUDIED proverb from this list means the same thing as this one? If no other studied proverb from this list means the same thing, write "none".		off	p2Yes	8028	p2	Yes	86.3636	22266	9006	20525	1	0	A1MZDVSOYZUDP5	tn0at9xol5	46	Other	Junior	White	0	agree	Female	Fluent	'Smooth'	'Naive'	No
5	3	tn0at9xol5	remComp3	1	32	2015-07-02T14:24:52-04:00	10.7672	2	Proverbs.csv	MemoryV2.csv	RememberV2		Dip from the well needlessly and it will go dry.	Milk a cow too often and you will draw blood.	none	airs	all	doesn't matter	56	TestP1	user	0.5	Which prior STUDIED proverb from this list means the same thing as this one? If no other studied proverb from this list means the same thing, write "none".		off	p2No	8933	p2	No	8.16327	10203	8312	8827	0	0	A1MZDVSOYZUDP5	tn0at9xol5	46	Other	Junior	White	0	agree	Female	Fluent	'Smooth'	'Naive'	No
5	3	tn0at9xol5	remComp3	1	33	2015-07-02T14:25:20-04:00	28.7016	2	Proverbs.csv	MemoryV2.csv	RememberV2		He who goes after two hares at the same time will catch neither.	He who holds two watermelons in one arm will drop both.	one today is better than two tomorrows	tyui	all	doesn't matter	34	TestP1	user	0.5	Which prior STUDIED proverb from this list means the same thing as this one? If no other studied proverb from this list means the same thing, write "none".		off	p1Yes	34188	p1	Yes	32.2581	28036	17262	26142	0	0	A1MZDVSOYZUDP5	tn0at9xol5	46	Other	Junior	White	0	agree	Female	Fluent	'Smooth'	'Naive'	No
5	3	tn0at9xol5	remComp3	1	34	2015-07-02T14:25:34-04:00	14.177	2	Proverbs.csv	MemoryV2.csv	RememberV2		Clean your own finger before you point at my smudges.	Wipe the filth from your own window before you take the specks off of mine.	make your own bed and lie in it	asd	all	doesn't matter	36	TestP1	user	0.5	Which prior STUDIED proverb from this list means the same thing as this one? If no other studied proverb from this list means the same thing, write "none".		off	p1No	7440	p1	No	32.0755	13567	4207	11725	0	0	A1MZDVSOYZUDP5	tn0at9xol5	46	Other	Junior	White	0	agree	Female	Fluent	'Smooth'	'Naive'	No
5	3	tn0at9xol5	remComp3	1	35	2015-07-02T14:26:09-04:00	34.9444	2	Proverbs.csv	MemoryV2.csv	RememberV2		He who holds two watermelons in one arm will drop both.	He who goes after two hares at the same time will catch neither.	he who hunts two hares at the same time will lose both	tyui	all	doesn't matter	35	TestP1	user	0.5	Which prior STUDIED proverb from this list means the same thing as this one? If no other studied proverb from this list means the same thing, write "none".		off	p2Yes	28036	p2	Yes	74.5763	34188	10759	31792	0	0	A1MZDVSOYZUDP5	tn0at9xol5	46	Other	Junior	White	0	agree	Female	Fluent	'Smooth'	'Naive'	No
5	3	tn0at9xol5	remComp3	1	36	2015-07-02T14:26:17-04:00	8.02207	2	Proverbs.csv	MemoryV2.csv	RememberV2		Don't make clothes before the baby is born.	Don't sell the fur until the bear has been shot.	none	sdf	all	doesn't matter	58	TestP1	user	0.5	Which prior STUDIED proverb from this list means the same thing as this one? If no other studied proverb from this list means the same thing, write "none".		off	p2No	13567	p2	No	11.5385	7440	5308	5963	0	0	A1MZDVSOYZUDP5	tn0at9xol5	46	Other	Junior	White	0	agree	Female	Fluent	'Smooth'	'Naive'	No
5	3	tn0at9xol5	remComp3	1	37	2015-07-02T14:26:30-04:00	12.1495	2	Proverbs.csv	MemoryV2.csv	RememberV2		Even expensive silver will tarnish.	No rose stays red for a hundred days.	none	ars	all	doesn't matter	38	TestP1	user	0.5	Which prior STUDIED proverb from this list means the same thing as this one? If no other studied proverb from this list means the same thing, write "none".		off	p1No	11736	p1	No	19.5122	11594	9694	10262	0	0	A1MZDVSOYZUDP5	tn0at9xol5	46	Other	Junior	White	0	agree	Female	Fluent	'Smooth'	'Naive'	No
5	3	tn0at9xol5	remComp3	1	38	2015-07-02T14:27:03-04:00	33.8411	2	Proverbs.csv	MemoryV2.csv	RememberV2		The tallest blade of grass is the first to be cut.	The nail that sticks up will be hammered down.	the empty bucket makes the most noise	qw	all	doesn't matter	40	TestP1	user	0.5	Which prior STUDIED proverb from this list means the same thing as this one? If no other studied proverb from this list means the same thing, write "none".		off	p1Yes	17442	p1	Yes	31.3253	33085	16722	30119	0	0	A1MZDVSOYZUDP5	tn0at9xol5	46	Other	Junior	White	0	agree	Female	Fluent	'Smooth'	'Naive'	No
5	3	tn0at9xol5	remComp3	1	39	2015-07-02T14:27:16-04:00	12.2955	2	Proverbs.csv	MemoryV2.csv	RememberV2		Drops gather one at a time to become an ocean.	Pennies and pennies make pounds and pounds.	none	asdf	all	doesn't matter	60	TestP1	user	0.5	Which prior STUDIED proverb from this list means the same thing as this one? If no other studied proverb from this list means the same thing, write "none".		off	p2No	11594	p2	No	12.766	11736	8178	8792	0	0	A1MZDVSOYZUDP5	tn0at9xol5	46	Other	Junior	White	0	agree	Female	Fluent	'Smooth'	'Naive'	No
5	3	tn0at9xol5	remComp3	1	40	2015-07-02T14:27:34-04:00	18.1093	2	Proverbs.csv	MemoryV2.csv	RememberV2		The nail that sticks up will be hammered down.	The tallest blade of grass is the first to be cut.	the tallest blade of grass will be cut first	qw	all	doesn't matter	41	TestP1	user	0.5	Which prior STUDIED proverb from this list means the same thing as this one? If no other studied proverb from this list means the same thing, write "none".		off	p2Yes	33085	p2	Yes	74.4681	17442	4459	14291	0	0	A1MZDVSOYZUDP5	tn0at9xol5	46	Other	Junior	White	0	agree	Female	Fluent	'Smooth'	'Naive'	No
5	3	tn0at9xol5	remComp3	1	43	2015-07-02T14:33:37-04:00	204.543	2	Proverbs.csv	MemoryV2.csv	RememberV2				The tallest blade of grass gets cut first. The nail that sticks out gets hammered. The biggest rooster crows last. Even good silver tarnishes. Only she who wears the shoe know where it pinches. It's pointless to cover the well after the child has drowned. A good knife cannot be made from bad steel.				0	FreeRecall	user	120	Please type in any of the previous proverbs from the list that you remember. You can submit your answers after spending AT LEAST 2 minutes trying to remember them.		off	freeRecall				0	203796	8851	194368	0	0	A1MZDVSOYZUDP5	tn0at9xol5	46	Other	Junior	White	0	agree	Female	Fluent	'Smooth'	'Naive'	No
7	4	cpkp5wyexd	remComp3	1	1	2015-07-02T14:15:13-04:00	10.6426	1	Proverbs.csv	MemoryV1.csv	RememberV1		Dip from the well needlessly and it will go dry.	Milk a cow too often and you will draw blood.	none	airs	all	doesn't matter	2	TestP1	user	0.5	Which prior STUDIED proverb from this list means the same thing as this one? If no other studied proverb from this list means the same thing, write "none".		off	p1No	10652	p1	No	8.16327	10060	8234	8481	0	0	A1OZL7QG65HABF	cpkp5wyexd	43	Other	Senior	White	0	agree	Male	Fluent	'MinorBumps'	'Naive'	I did this experiment straight through with no distractions.	'blank page'
7	4	cpkp5wyexd	remComp3	1	2	2015-07-02T14:15:31-04:00	18.271	1	Proverbs.csv	MemoryV1.csv	RememberV1		Better an egg today than a hen tomorrow.	One today is worth two tomorrows.	none	pair	all	doesn't matter	4	TestP1	user	0.5	Which prior STUDIED proverb from this list means the same thing as this one? If no other studied proverb from this list means the same thing, write "none".		off	p1Yes	24291	p1	Yes	16.2162	17456	10462	10758	0	0	A1OZL7QG65HABF	cpkp5wyexd	43	Other	Senior	White	0	agree	Male	Fluent	'MinorBumps'	'Naive'	I did this experiment straight through with no distractions.	'blank page'
7	4	cpkp5wyexd	remComp3	1	3	2015-07-02T14:15:43-04:00	11.4708	1	Proverbs.csv	MemoryV1.csv	RememberV1		Good knives cannot be made from weak steel.	Tasty bread comes not from bad flour.	none	zxc	all	doesn't matter	42	TestP1	user	0.5	Which prior STUDIED proverb from this list means the same thing as this one? If no other studied proverb from this list means the same thing, write "none".		off	p2No	10060	p2	No	9.7561	10652	8546	8802	0	0	A1OZL7QG65HABF	cpkp5wyexd	43	Other	Senior	White	0	agree	Male	Fluent	'MinorBumps'	'Naive'	I did this experiment straight through with no distractions.	'blank page'
7	4	cpkp5wyexd	remComp3	1	4	2015-07-02T14:16:08-04:00	25.7614	1	Proverbs.csv	MemoryV1.csv	RememberV1		One today is worth two tomorrows.	Better an egg today than a hen tomorrow.	better an egg today than a hen tomorrow	pair	all	doesn't matter	5	TestP1	user	0.5	Which prior STUDIED proverb from this list means the same thing as this one? If no other studied proverb from this list means the same thing, write "none".		off	p2Yes	17456	p2	Yes	98.7342	24291	14412	22425	1	0	A1OZL7QG65HABF	cpkp5wyexd	43	Other	Senior	White	0	agree	Male	Fluent	'MinorBumps'	'Naive'	I did this experiment straight through with no distractions.	'blank page'
7	4	cpkp5wyexd	remComp3	1	5	2015-07-02T14:16:42-04:00	33.6333	1	Proverbs.csv	MemoryV1.csv	RememberV1		It is not the sheep that baahs the most that gives the most wool.	An empty vessel makes the most noise.	good knives cannot be made from weak steel	sdfg	all	doesn't matter	6	TestP1	user	0.5	Which prior STUDIED proverb from this list means the same thing as this one? If no other studied proverb from this list means the same thing, write "none".		off	p1No	17123	p1	No	35.443	32825	21688	28895	0	0	A1OZL7QG65HABF	cpkp5wyexd	43	Other	Senior	White	0	agree	Male	Fluent	'MinorBumps'	'Naive'	I did this experiment straight through with no distractions.	'blank page'
7	4	cpkp5wyexd	remComp3	1	6	2015-07-02T14:16:53-04:00	10.7658	1	Proverbs.csv	MemoryV1.csv	RememberV1		No one plant grows in every soil.	One key does not open every lock.	none	ar	all	doesn't matter	8	TestP1	user	0.5	Which prior STUDIED proverb from this list means the same thing as this one? If no other studied proverb from this list means the same thing, write "none".		off	p1Yes	15320	p1	Yes	16.2162	10013	8387	8626	0	0	A1OZL7QG65HABF	cpkp5wyexd	43	Other	Senior	White	0	agree	Male	Fluent	'MinorBumps'	'Naive'	I did this experiment straight through with no distractions.	'blank page'
7	4	cpkp5wyexd	remComp3	1	7	2015-07-02T14:17:11-04:00	17.9305	1	Proverbs.csv	MemoryV1.csv	RememberV1		Crafty robbers steal miles away from home.	The fox hunts far from his hole.	none	zx	all	doesn't matter	44	TestP1	user	0.5	Which prior STUDIED proverb from this list means the same thing as this one? If no other studied proverb from this list means the same thing, write "none".		off	p2No	32825	p2	No	16.6667	17123	14985	15297	0	0	A1OZL7QG65HABF	cpkp5wyexd	43	Other	Senior	White	0	agree	Male	Fluent	'MinorBumps'	'Naive'	I did this experiment straight through with no distractions.	'blank page'
7	4	cpkp5wyexd	remComp3	1	8	2015-07-02T14:17:27-04:00	16.0517	1	Proverbs.csv	MemoryV1.csv	RememberV1		One key does not open every lock.	No one plant grows in every soil.	no one plant grows in every soil	ar	all	doesn't matter	9	TestP1	user	0.5	Which prior STUDIED proverb from this list means the same thing as this one? If no other studied proverb from this list means the same thing, write "none".		off	p2Yes	10013	p2	Yes	98.4615	15320	8245	12661	1	0	A1OZL7QG65HABF	cpkp5wyexd	43	Other	Senior	White	0	agree	Male	Fluent	'MinorBumps'	'Naive'	I did this experiment straight through with no distractions.	'blank page'
7	4	cpkp5wyexd	remComp3	1	9	2015-07-02T14:17:39-04:00	12.5192	1	Proverbs.csv	MemoryV1.csv	RememberV1		As the old robin chirps, so chirps the young.	As the big hound is, so will the pup be.	none	pars	all	doesn't matter	10	TestP1	user	0.5	Which prior STUDIED proverb from this list means the same thing as this one? If no other studied proverb from this list means the same thing, write "none".		off	p1Yes	19046	p1	Yes	13.6364	11821	10313	10600	0	0	A1OZL7QG65HABF	cpkp5wyexd	43	Other	Senior	White	0	agree	Male	Fluent	'MinorBumps'	'Naive'	I did this experiment straight through with no distractions.	'blank page'
7	4	cpkp5wyexd	remComp3	1	10	2015-07-02T14:17:55-04:00	15.2758	1	Proverbs.csv	MemoryV1.csv	RememberV1		Wipe the filth from your own window before you take the specks off of mine.	Clean your own finger before you point at my smudges.	none	asd	all	doesn't matter	12	TestP1	user	0.5	Which prior STUDIED proverb from this list means the same thing as this one? If no other studied proverb from this list means the same thing, write "none".		off	p1No	21394	p1	No	14.0351	14472	12893	13124	0	0	A1OZL7QG65HABF	cpkp5wyexd	43	Other	Senior	White	0	agree	Male	Fluent	'MinorBumps'	'Naive'	I did this experiment straight through with no distractions.	'blank page'
7	4	cpkp5wyexd	remComp3	1	11	2015-07-02T14:18:14-04:00	19.8157	1	Proverbs.csv	MemoryV1.csv	RememberV1		As the big hound is, so will the pup be.	As the old robin chirps, so chirps the young.	as the old robin chirps, so chirps the young	pars	all	doesn't matter	11	TestP1	user	0.5	Which prior STUDIED proverb from this list means the same thing as this one? If no other studied proverb from this list means the same thing, write "none".		off	p2Yes	11821	p2	Yes	98.8764	19046	8447	17644	1	0	A1OZL7QG65HABF	cpkp5wyexd	43	Other	Senior	White	0	agree	Male	Fluent	'MinorBumps'	'Naive'	I did this experiment straight through with no distractions.	'blank page'
7	4	cpkp5wyexd	remComp3	1	12	2015-07-02T14:18:37-04:00	22.1759	1	Proverbs.csv	MemoryV1.csv	RememberV1		The fallen blossom never returns to the branch.	A shattered mirror never again reflects.	none	xcvb	all	doesn't matter	46	TestP1	user	0.5	Which prior STUDIED proverb from this list means the same thing as this one? If no other studied proverb from this list means the same thing, write "none".		off	p2No	14472	p2	No	13.6364	21394	17799	19952	0	0	A1OZL7QG65HABF	cpkp5wyexd	43	Other	Senior	White	0	agree	Male	Fluent	'MinorBumps'	'Naive'	I did this experiment straight through with no distractions.	'blank page'
7	4	cpkp5wyexd	remComp3	1	13	2015-07-02T14:18:50-04:00	13.5871	1	Proverbs.csv	MemoryV1.csv	RememberV1		Your neighbor's apples are the sweetest.	Other people's wives are more beautiful.	none	wer	all	doesn't matter	14	TestP1	user	0.5	Which prior STUDIED proverb from this list means the same thing as this one? If no other studied proverb from this list means the same thing, write "none".		off	p1Yes	19637	p1	Yes	9.09091	12920	11270	11526	0	0	A1OZL7QG65HABF	cpkp5wyexd	43	Other	Senior	White	0	agree	Male	Fluent	'MinorBumps'	'Naive'	I did this experiment straight through with no distractions.	'blank page'
7	4	cpkp5wyexd	remComp3	1	14	2015-07-02T14:19:06-04:00	15.3387	1	Proverbs.csv	MemoryV1.csv	RememberV1		I escaped the thunder but fell into lightning.	He avoided the bear but fell into the pit.	none	pairs	all	doesn't matter	16	TestP1	user	0.5	Which prior STUDIED proverb from this list means the same thing as this one? If no other studied proverb from this list means the same thing, write "none".		off	p1No	31484	p1	No	13.0435	14636	12913	13185	0	0	A1OZL7QG65HABF	cpkp5wyexd	43	Other	Senior	White	0	agree	Male	Fluent	'MinorBumps'	'Naive'	I did this experiment straight through with no distractions.	'blank page'
7	4	cpkp5wyexd	remComp3	1	15	2015-07-02T14:19:28-04:00	22.3743	1	Proverbs.csv	MemoryV1.csv	RememberV1		Other people's wives are more beautiful.	Your neighbor's apples are the sweetest.	your neighbor's apples are the sweetest	wer	all	doesn't matter	15	TestP1	user	0.5	Which prior STUDIED proverb from this list means the same thing as this one? If no other studied proverb from this list means the same thing, write "none".		off	p2Yes	12920	p2	Yes	98.7342	19637	8916	17018	1	0	A1OZL7QG65HABF	cpkp5wyexd	43	Other	Senior	White	0	agree	Male	Fluent	'MinorBumps'	'Naive'	I did this experiment straight through with no distractions.	'blank page'
7	4	cpkp5wyexd	remComp3	1	16	2015-07-02T14:20:00-04:00	32.2221	1	Proverbs.csv	MemoryV1.csv	RememberV1		The tallest blade of grass is the first to be cut.	The nail that sticks up will be hammered down.	none	qw	all	doesn't matter	48	TestP1	user	0.5	Which prior STUDIED proverb from this list means the same thing as this one? If no other studied proverb from this list means the same thing, write "none".		off	p2No	14636	p2	No	12	31484	29890	30185	0	0	A1OZL7QG65HABF	cpkp5wyexd	43	Other	Senior	White	0	agree	Male	Fluent	'MinorBumps'	'Naive'	I did this experiment straight through with no distractions.	'blank page'
7	4	cpkp5wyexd	remComp3	1	17	2015-07-02T14:20:17-04:00	17.1395	1	Proverbs.csv	MemoryV1.csv	RememberV1		He who has once burnt his mouth will forever blow on his soup.	Bitten by a snake, afraid of the rope for ten years.	none	tyu	all	doesn't matter	18	TestP1	user	0.5	Which prior STUDIED proverb from this list means the same thing as this one? If no other studied proverb from this list means the same thing, write "none".		off	p1Yes	21692	p1	Yes	14.2857	16107	15522	16058	0	0	A1OZL7QG65HABF	cpkp5wyexd	43	Other	Senior	White	0	agree	Male	Fluent	'MinorBumps'	'Naive'	I did this experiment straight through with no distractions.	'blank page'
7	4	cpkp5wyexd	remComp3	1	18	2015-07-02T14:20:51-04:00	33.4749	1	Proverbs.csv	MemoryV1.csv	RememberV1		Larger pots begin to boil slower.	Bigger roosters start to crow later.	none	wert	all	doesn't matter	20	TestP1	user	0.5	Which prior STUDIED proverb from this list means the same thing as this one? If no other studied proverb from this list means the same thing, write "none".		off	p1No	24177	p1	No	10	32740	28845	32684	0	0	A1OZL7QG65HABF	cpkp5wyexd	43	Other	Senior	White	0	agree	Male	Fluent	'MinorBumps'	'Naive'	I did this experiment straight through with no distractions.	'blank page'
7	4	cpkp5wyexd	remComp3	1	19	2015-07-02T14:21:13-04:00	22.4662	1	Proverbs.csv	MemoryV1.csv	RememberV1		Bitten by a snake, afraid of the rope for ten years.	He who has once burnt his mouth will forever blow on his soup.	he who has once burnt his mouth will forever blow on his soup	tyu	all	doesn't matter	19	TestP1	user	0.5	Which prior STUDIED proverb from this list means the same thing as this one? If no other studied proverb from this list means the same thing, write "none".		off	p2Yes	16107	p2	Yes	99.187	21692	19177	19177	1	0	A1OZL7QG65HABF	cpkp5wyexd	43	Other	Senior	White	0	agree	Male	Fluent	'MinorBumps'	'Naive'	I did this experiment straight through with no distractions.	'blank page'
7	4	cpkp5wyexd	remComp3	1	20	2015-07-02T14:21:38-04:00	24.933	1	Proverbs.csv	MemoryV1.csv	RememberV1		He who sits next to a snake begins to slither.	He who lies with dogs will get fleas.	none	par	all	doesn't matter	50	TestP1	user	0.5	Which prior STUDIED proverb from this list means the same thing as this one? If no other studied proverb from this list means the same thing, write "none".		off	p2No	32740	p2	No	9.7561	24177	23441	24137	0	0	A1OZL7QG65HABF	cpkp5wyexd	43	Other	Senior	White	0	agree	Male	Fluent	'MinorBumps'	'Naive'	I did this experiment straight through with no distractions.	'blank page'
7	4	cpkp5wyexd	remComp3	1	21	2015-07-02T14:22:08-04:00	30.3557	1	Proverbs.csv	MemoryV1.csv	RememberV1		The guts of the soldier make the general great.	The servant's toil makes the master look good.	none	zxcv	all	doesn't matter	22	TestP1	user	0.5	Which prior STUDIED proverb from this list means the same thing as this one? If no other studied proverb from this list means the same thing, write "none".		off	p1No	25101	p1	No	12	29592	28992	29552	0	0	A1OZL7QG65HABF	cpkp5wyexd	43	Other	Senior	White	0	agree	Male	Fluent	'MinorBumps'	'Naive'	I did this experiment straight through with no distractions.	'blank page'
7	4	cpkp5wyexd	remComp3	1	22	2015-07-02T14:22:25-04:00	16.7876	1	Proverbs.csv	MemoryV1.csv	RememberV1		Pennies and pennies make pounds and pounds.	Drops gather one at a time to become an ocean.	none	asdf	all	doesn't matter	24	TestP1	user	0.5	Which prior STUDIED proverb from this list means the same thing as this one? If no other studied proverb from this list means the same thing, write "none".		off	p1Yes	16823	p1	Yes	12	16087	15447	16055	0	0	A1OZL7QG65HABF	cpkp5wyexd	43	Other	Senior	White	0	agree	Male	Fluent	'MinorBumps'	'Naive'	I did this experiment straight through with no distractions.	'blank page'
7	4	cpkp5wyexd	remComp3	1	23	2015-07-02T14:22:51-04:00	25.9563	1	Proverbs.csv	MemoryV1.csv	RememberV1		Garlic is garlic even if soaked in honey.	A book with a fancy cover reads no better.	none	pa	all	doesn't matter	52	TestP1	user	0.5	Which prior STUDIED proverb from this list means the same thing as this one? If no other studied proverb from this list means the same thing, write "none".		off	p2No	29592	p2	No	13.0435	25101	24485	25053	0	0	A1OZL7QG65HABF	cpkp5wyexd	43	Other	Senior	White	0	agree	Male	Fluent	'MinorBumps'	'Naive'	I did this experiment straight through with no distractions.	'blank page'
7	4	cpkp5wyexd	remComp3	1	24	2015-07-02T14:23:09-04:00	17.5607	1	Proverbs.csv	MemoryV1.csv	RememberV1		Drops gather one at a time to become an ocean.	Pennies and pennies make pounds and pounds.	pennies and pennies make pounds and pounds	asdf	all	doesn't matter	25	TestP1	user	0.5	Which prior STUDIED proverb from this list means the same thing as this one? If no other studied proverb from this list means the same thing, write "none".		off	p2Yes	16087	p2	Yes	98.8235	16823	13691	13691	1	0	A1OZL7QG65HABF	cpkp5wyexd	43	Other	Senior	White	0	agree	Male	Fluent	'MinorBumps'	'Naive'	I did this experiment straight through with no distractions.	'blank page'
7	4	cpkp5wyexd	remComp3	1	25	2015-07-02T14:23:27-04:00	18.3354	1	Proverbs.csv	MemoryV1.csv	RememberV1		One bit of rat dung in the soup spoils the whole pot.	One rotten apple will spoil the whole barrel.	none	qwe	all	doesn't matter	26	TestP1	user	0.5	Which prior STUDIED proverb from this list means the same thing as this one? If no other studied proverb from this list means the same thing, write "none".		off	p1Yes	10410	p1	Yes	12.2449	17537	16929	17497	0	0	A1OZL7QG65HABF	cpkp5wyexd	43	Other	Senior	White	0	agree	Male	Fluent	'MinorBumps'	'Naive'	I did this experiment straight through with no distractions.	'blank page'
7	4	cpkp5wyexd	remComp3	1	26	2015-07-02T14:23:49-04:00	22.3845	1	Proverbs.csv	MemoryV1.csv	RememberV1		No rose stays red for a hundred days.	Even expensive silver will tarnish.	none	ars	all	doesn't matter	28	TestP1	user	0.5	Which prior STUDIED proverb from this list means the same thing as this one? If no other studied proverb from this list means the same thing, write "none".		off	p1No	47371	p1	No	15.3846	21660	20980	21620	0	0	A1OZL7QG65HABF	cpkp5wyexd	43	Other	Senior	White	0	agree	Male	Fluent	'MinorBumps'	'Naive'	I did this experiment straight through with no distractions.	'blank page'
7	4	cpkp5wyexd	remComp3	1	27	2015-07-02T14:24:01-04:00	11.0709	1	Proverbs.csv	MemoryV1.csv	RememberV1		One rotten apple will spoil the whole barrel.	One bit of rat dung in the soup spoils the whole pot.	one bit of rat dung in the soup spoils the whole pot	qwe	all	doesn't matter	27	TestP1	user	0.5	Which prior STUDIED proverb from this list means the same thing as this one? If no other studied proverb from this list means the same thing, write "none".		off	p2Yes	17537	p2	Yes	99.0476	10410	9850	10354	1	0	A1OZL7QG65HABF	cpkp5wyexd	43	Other	Senior	White	0	agree	Male	Fluent	'MinorBumps'	'Naive'	I did this experiment straight through with no distractions.	'blank page'
7	4	cpkp5wyexd	remComp3	1	28	2015-07-02T14:24:49-04:00	48.1102	1	Proverbs.csv	MemoryV1.csv	RememberV1		He who goes after two hares at the same time will catch neither.	He who holds two watermelons in one arm will drop both.	none	tyui	all	doesn't matter	54	TestP1	user	0.5	Which prior STUDIED proverb from this list means the same thing as this one? If no other studied proverb from this list means the same thing, write "none".		off	p2No	21660	p2	No	13.5593	47371	46003	47322	0	0	A1OZL7QG65HABF	cpkp5wyexd	43	Other	Senior	White	0	agree	Male	Fluent	'MinorBumps'	'Naive'	I did this experiment straight through with no distractions.	'blank page'
7	4	cpkp5wyexd	remComp3	1	29	2015-07-02T14:25:10-04:00	21.2078	1	Proverbs.csv	MemoryV1.csv	RememberV1		Don't make clothes before the baby is born.	Don't sell the fur until the bear has been shot.	none	sdf	all	doesn't matter	30	TestP1	user	0.5	Which prior STUDIED proverb from this list means the same thing as this one? If no other studied proverb from this list means the same thing, write "none".		off	p1No	37035	p1	No	11.5385	18116	17525	18084	0	0	A1OZL7QG65HABF	cpkp5wyexd	43	Other	Senior	White	0	agree	Male	Fluent	'MinorBumps'	'Naive'	I did this experiment straight through with no distractions.	'blank page'
7	4	cpkp5wyexd	remComp3	1	30	2015-07-02T14:25:34-04:00	24.6036	1	Proverbs.csv	MemoryV1.csv	RememberV1		If you sit in a hot bath, you think the whole town is warm.	A liar thinks everyone lies.	none	qwer	all	doesn't matter	32	TestP1	user	0.5	Which prior STUDIED proverb from this list means the same thing as this one? If no other studied proverb from this list means the same thing, write "none".		off	p1Yes	24326	p1	Yes	25	23886	23262	23854	0	0	A1OZL7QG65HABF	cpkp5wyexd	43	Other	Senior	White	0	agree	Male	Fluent	'MinorBumps'	'Naive'	I did this experiment straight through with no distractions.	'blank page'
7	4	cpkp5wyexd	remComp3	1	31	2015-07-02T14:26:13-04:00	38.2361	1	Proverbs.csv	MemoryV1.csv	RememberV1		First to the mill in the morning gets to grind first.	A sleeping fox catches no game.	none	ty	all	doesn't matter	56	TestP1	user	0.5	Which prior STUDIED proverb from this list means the same thing as this one? If no other studied proverb from this list means the same thing, write "none".		off	p2No	18116	p2	No	17.1429	37035	36411	36995	0	0	A1OZL7QG65HABF	cpkp5wyexd	43	Other	Senior	White	0	agree	Male	Fluent	'MinorBumps'	'Naive'	I did this experiment straight through with no distractions.	'blank page'
7	4	cpkp5wyexd	remComp3	1	32	2015-07-02T14:26:38-04:00	25.1484	1	Proverbs.csv	MemoryV1.csv	RememberV1		A liar thinks everyone lies.	If you sit in a hot bath, you think the whole town is warm.	none	qwer	all	doesn't matter	33	TestP1	user	0.5	Which prior STUDIED proverb from this list means the same thing as this one? If no other studied proverb from this list means the same thing, write "none".		off	p2Yes	23886	p2	Yes	12.6984	24326	23799	24286	0	0	A1OZL7QG65HABF	cpkp5wyexd	43	Other	Senior	White	0	agree	Male	Fluent	'MinorBumps'	'Naive'	I did this experiment straight through with no distractions.	'blank page'
7	4	cpkp5wyexd	remComp3	1	33	2015-07-02T14:27:13-04:00	35.5047	1	Proverbs.csv	MemoryV1.csv	RememberV1		A footstool will serve when the chair is broken.	Beer will satisfy when the wine is gone.	none	asdj	all	doesn't matter	34	TestP1	user	0.5	Which prior STUDIED proverb from this list means the same thing as this one? If no other studied proverb from this list means the same thing, write "none".		off	p1No	41101	p1	No	18.1818	34818	34274	34778	0	0	A1OZL7QG65HABF	cpkp5wyexd	43	Other	Senior	White	0	agree	Male	Fluent	'MinorBumps'	'Naive'	I did this experiment straight through with no distractions.	'blank page'
7	4	cpkp5wyexd	remComp3	1	34	2015-07-02T14:27:51-04:00	37.4248	1	Proverbs.csv	MemoryV1.csv	RememberV1		Into ruin will fall a village with many mayors.	Two captains sink the ship.	none	pai	all	doesn't matter	36	TestP1	user	0.5	Which prior STUDIED proverb from this list means the same thing as this one? If no other studied proverb from this list means the same thing, write "none".		off	p1Yes	25300	p1	Yes	19.3548	36716	36092	36684	0	0	A1OZL7QG65HABF	cpkp5wyexd	43	Other	Senior	White	0	agree	Male	Fluent	'MinorBumps'	'Naive'	I did this experiment straight through with no distractions.	'blank page'
7	4	cpkp5wyexd	remComp3	1	35	2015-07-02T14:28:33-04:00	41.8548	1	Proverbs.csv	MemoryV1.csv	RememberV1		As you sow, so shall you reap.	As you make your bed, so must you lie in it.	none	sd	all	doesn't matter	58	TestP1	user	0.5	Which prior STUDIED proverb from this list means the same thing as this one? If no other studied proverb from this list means the same thing, write "none".		off	p2No	34818	p2	No	4.16667	41101	40549	41053	0	0	A1OZL7QG65HABF	cpkp5wyexd	43	Other	Senior	White	0	agree	Male	Fluent	'MinorBumps'	'Naive'	I did this experiment straight through with no distractions.	'blank page'
7	4	cpkp5wyexd	remComp3	1	36	2015-07-02T14:28:59-04:00	26.1364	1	Proverbs.csv	MemoryV1.csv	RememberV1		Two captains sink the ship.	Into ruin will fall a village with many mayors.	into ruin will fall a village with many mayors	pai	all	doesn't matter	37	TestP1	user	0.5	Which prior STUDIED proverb from this list means the same thing as this one? If no other studied proverb from this list means the same thing, write "none".		off	p2Yes	36716	p2	Yes	98.9247	25300	23977	23977	1	0	A1OZL7QG65HABF	cpkp5wyexd	43	Other	Senior	White	0	agree	Male	Fluent	'MinorBumps'	'Naive'	I did this experiment straight through with no distractions.	'blank page'
7	4	cpkp5wyexd	remComp3	1	37	2015-07-02T14:29:32-04:00	32.9708	1	Proverbs.csv	MemoryV1.csv	RememberV1		A blind man should not judge colors.	A deaf man makes a poor music critic.	none	xcv	all	doesn't matter	38	TestP1	user	0.5	Which prior STUDIED proverb from this list means the same thing as this one? If no other studied proverb from this list means the same thing, write "none".		off	p1Yes	18112	p1	Yes	9.7561	32240	31752	32212	0	0	A1OZL7QG65HABF	cpkp5wyexd	43	Other	Senior	White	0	agree	Male	Fluent	'MinorBumps'	'Naive'	I did this experiment straight through with no distractions.	'blank page'
7	4	cpkp5wyexd	remComp3	1	38	2015-07-02T14:30:10-04:00	38.0884	1	Proverbs.csv	MemoryV1.csv	RememberV1		Only she who is in the convent knows what goes on inside.	Only she who wears the shoe knows where it pinches.	a blind man should not judge colors	we	all	doesn't matter	40	TestP1	user	0.5	Which prior STUDIED proverb from this list means the same thing as this one? If no other studied proverb from this list means the same thing, write "none".		off	p1No	32830	p1	No	30.2326	37349	25916	25917	0	0	A1OZL7QG65HABF	cpkp5wyexd	43	Other	Senior	White	0	agree	Male	Fluent	'MinorBumps'	'Naive'	I did this experiment straight through with no distractions.	'blank page'
7	4	cpkp5wyexd	remComp3	1	39	2015-07-02T14:30:29-04:00	18.9171	1	Proverbs.csv	MemoryV1.csv	RememberV1		A deaf man makes a poor music critic.	A blind man should not judge colors.	a blind man should not judge colors	xcv	all	doesn't matter	39	TestP1	user	0.5	Which prior STUDIED proverb from this list means the same thing as this one? If no other studied proverb from this list means the same thing, write "none".		off	p2Yes	32240	p2	Yes	98.5915	18112	16749	16749	1	0	A1OZL7QG65HABF	cpkp5wyexd	43	Other	Senior	White	0	agree	Male	Fluent	'MinorBumps'	'Naive'	I did this experiment straight through with no distractions.	'blank page'
7	4	cpkp5wyexd	remComp3	1	40	2015-07-02T14:31:02-04:00	33.5973	1	Proverbs.csv	MemoryV1.csv	RememberV1		It's too late to cover the well when the child is drowned.	Beating the drum is in vain after the party has ended.	none	xc	all	doesn't matter	60	TestP1	user	0.5	Which prior STUDIED proverb from this list means the same thing as this one? If no other studied proverb from this list means the same thing, write "none".		off	p2No	37349	p2	No	10.3448	32830	32230	32790	0	0	A1OZL7QG65HABF	cpkp5wyexd	43	Other	Senior	White	0	agree	Male	Fluent	'MinorBumps'	'Naive'	I did this experiment straight through with no distractions.	'blank page'
7	4	cpkp5wyexd	remComp3	1	43	2015-07-02T14:37:44-04:00	240.271	1	Proverbs.csv	MemoryV1.csv	RememberV1				bitten by a snake, fear the rope for 10 years; he who chases two rabbits will catch none; a liar thinks everyone lies; one today is worth two tomorrows; too many mayors will cause a village to fall into ruin; one key won't open every lock; you reap what you sow; as the old robin chirps, so do the young; clean the filth from your windows before addressing the specs on mine; drops of water one at a…				0	FreeRecall	user	120	Please type in any of the previous proverbs from the list that you remember. You can submit your answers after spending AT LEAST 2 minutes trying to remember them.		off	freeRecall				0	239305	16031	239257	0	0	A1OZL7QG65HABF	cpkp5wyexd	43	Other	Senior	White	0	agree	Male	Fluent	'MinorBumps'	'Naive'	I did this experiment straight through with no distractions.	'blank page'
8	5	wifx6qwcbp	remComp3	1	1	2015-07-02T14:31:31-04:00	10.7878	1	Proverbs.csv	MemoryV1.csv	RememberV1		Bitten by a snake, afraid of the rope for ten years.	He who has once burnt his mouth will forever blow on his soup.	none	tyu	all	doesn't matter	2	TestP1	user	0.5	Which prior STUDIED proverb from this list means the same thing as this one? If no other studied proverb from this list means the same thing, write "none".		off	p1No	44336	p1	No	9.09091	10587	3995	4472	0	0	A1RTLF0OVZI4QT	wifx6qwcbp	31	Other	Select Option	White	0	agree	Male	Fluent	'Smooth'	'Naive'	No
8	5	wifx6qwcbp	remComp3	1	2	2015-07-02T14:31:48-04:00	16.8104	1	Proverbs.csv	MemoryV1.csv	RememberV1		No rose stays red for a hundred days.	Even expensive silver will tarnish.	none	ars	all	doesn't matter	4	TestP1	user	0.5	Which prior STUDIED proverb from this list means the same thing as this one? If no other studied proverb from this list means the same thing, write "none".		off	p1Yes	15485	p1	Yes	15.3846	16463	12196	12582	0	0	A1RTLF0OVZI4QT	wifx6qwcbp	31	Other	Select Option	White	0	agree	Male	Fluent	'Smooth'	'Naive'	No
8	5	wifx6qwcbp	remComp3	1	3	2015-07-02T14:32:33-04:00	44.6969	1	Proverbs.csv	MemoryV1.csv	RememberV1		The fox hunts far from his hole.	Crafty robbers steal miles away from home.	none	zx	all	doesn't matter	42	TestP1	user	0.5	Which prior STUDIED proverb from this list means the same thing as this one? If no other studied proverb from this list means the same thing, write "none".		off	p2No	10587	p2	No	8.69565	44336	41894	42237	0	0	A1RTLF0OVZI4QT	wifx6qwcbp	31	Other	Select Option	White	0	agree	Male	Fluent	'Smooth'	'Naive'	No
8	5	wifx6qwcbp	remComp3	1	4	2015-07-02T14:32:49-04:00	15.974	1	Proverbs.csv	MemoryV1.csv	RememberV1		Even expensive silver will tarnish.	No rose stays red for a hundred days.	No rose stays red for a hundred days	ars	all	doesn't matter	5	TestP1	user	0.5	Which prior STUDIED proverb from this list means the same thing as this one? If no other studied proverb from this list means the same thing, write "none".		off	p2Yes	16463	p2	Yes	98.6301	15485	no press	no press	1	0	A1RTLF0OVZI4QT	wifx6qwcbp	31	Other	Select Option	White	0	agree	Male	Fluent	'Smooth'	'Naive'	No
8	5	wifx6qwcbp	remComp3	1	5	2015-07-02T14:33:00-04:00	11.6613	1	Proverbs.csv	MemoryV1.csv	RememberV1		A footstool will serve when the chair is broken.	Beer will satisfy when the wine is gone.	none	asdj	all	doesn't matter	6	TestP1	user	0.5	Which prior STUDIED proverb from this list means the same thing as this one? If no other studied proverb from this list means the same thing, write "none".		off	p1No	22464	p1	No	18.1818	11378	9707	10083	0	0	A1RTLF0OVZI4QT	wifx6qwcbp	31	Other	Select Option	White	0	agree	Male	Fluent	'Smooth'	'Naive'	No
8	5	wifx6qwcbp	remComp3	1	6	2015-07-02T14:33:42-04:00	41.6995	1	Proverbs.csv	MemoryV1.csv	RememberV1		Wipe the filth from your own window before you take the specks off of mine.	Clean your own finger before you point at my smudges.	The fox hunts far from his hole	asd	all	doesn't matter	8	TestP1	user	0.5	Which prior STUDIED proverb from this list means the same thing as this one? If no other studied proverb from this list means the same thing, write "none".		off	p1Yes	21069	p1	Yes	21.4286	41312	no press	no press	0	0	A1RTLF0OVZI4QT	wifx6qwcbp	31	Other	Select Option	White	0	agree	Male	Fluent	'Smooth'	'Naive'	No
8	5	wifx6qwcbp	remComp3	1	7	2015-07-02T14:34:05-04:00	22.8287	1	Proverbs.csv	MemoryV1.csv	RememberV1		A blind man should not judge colors.	A deaf man makes a poor music critic.	Wipe the filth from your own window before you take the specks off of mine	xcv	all	doesn't matter	44	TestP1	user	0.5	Which prior STUDIED proverb from this list means the same thing as this one? If no other studied proverb from this list means the same thing, write "none".		off	p2No	11378	p2	No	27.027	22464	no press	no press	0	0	A1RTLF0OVZI4QT	wifx6qwcbp	31	Other	Select Option	White	0	agree	Male	Fluent	'Smooth'	'Naive'	No
8	5	wifx6qwcbp	remComp3	1	8	2015-07-02T14:34:27-04:00	21.5265	1	Proverbs.csv	MemoryV1.csv	RememberV1		Clean your own finger before you point at my smudges.	Wipe the filth from your own window before you take the specks off of mine.	A blind man should not judge colors	asd	all	doesn't matter	9	TestP1	user	0.5	Which prior STUDIED proverb from this list means the same thing as this one? If no other studied proverb from this list means the same thing, write "none".		off	p2Yes	41312	p2	Yes	16.3636	21069	no press	no press	0	0	A1RTLF0OVZI4QT	wifx6qwcbp	31	Other	Select Option	White	0	agree	Male	Fluent	'Smooth'	'Naive'	No
8	5	wifx6qwcbp	remComp3	1	9	2015-07-02T14:35:10-04:00	43.9076	1	Proverbs.csv	MemoryV1.csv	RememberV1		As you make your bed, so must you lie in it.	As you sow, so shall you reap.	none	sd	all	doesn't matter	10	TestP1	user	0.5	Which prior STUDIED proverb from this list means the same thing as this one? If no other studied proverb from this list means the same thing, write "none".		off	p1Yes	11057	p1	Yes	11.7647	43552	38832	39195	0	0	A1RTLF0OVZI4QT	wifx6qwcbp	31	Other	Select Option	White	0	agree	Male	Fluent	'Smooth'	'Naive'	No
8	5	wifx6qwcbp	remComp3	1	10	2015-07-02T14:35:59-04:00	49.049	1	Proverbs.csv	MemoryV1.csv	RememberV1		Dip from the well needlessly and it will go dry.	Milk a cow too often and you will draw blood.	As you make your bed, so must you lie in it	airs	all	doesn't matter	12	TestP1	user	0.5	Which prior STUDIED proverb from this list means the same thing as this one? If no other studied proverb from this list means the same thing, write "none".		off	p1No	13882	p1	No	22.7273	48541	no press	no press	0	0	A1RTLF0OVZI4QT	wifx6qwcbp	31	Other	Select Option	White	0	agree	Male	Fluent	'Smooth'	'Naive'	No
8	5	wifx6qwcbp	remComp3	1	11	2015-07-02T14:36:11-04:00	11.3353	1	Proverbs.csv	MemoryV1.csv	RememberV1		As you sow, so shall you reap.	As you make your bed, so must you lie in it.	As you make your bed, so must you lie in it	sd	all	doesn't matter	11	TestP1	user	0.5	Which prior STUDIED proverb from this list means the same thing as this one? If no other studied proverb from this list means the same thing, write "none".		off	p2Yes	43552	p2	Yes	98.8506	11057	no press	no press	1	0	A1RTLF0OVZI4QT	wifx6qwcbp	31	Other	Select Option	White	0	agree	Male	Fluent	'Smooth'	'Naive'	No
8	5	wifx6qwcbp	remComp3	1	12	2015-07-02T14:36:25-04:00	14.1665	1	Proverbs.csv	MemoryV1.csv	RememberV1		He avoided the bear but fell into the pit.	I escaped the thunder but fell into lightning.	Bitten by a snake, afraid of the rope for ten years	pairs	all	doesn't matter	46	TestP1	user	0.5	Which prior STUDIED proverb from this list means the same thing as this one? If no other studied proverb from this list means the same thing, write "none".		off	p2No	48541	p2	No	35.0515	13882	no press	no press	0	0	A1RTLF0OVZI4QT	wifx6qwcbp	31	Other	Select Option	White	0	agree	Male	Fluent	'Smooth'	'Naive'	No
8	5	wifx6qwcbp	remComp3	1	13	2015-07-02T14:36:37-04:00	12.2905	1	Proverbs.csv	MemoryV1.csv	RememberV1		A liar thinks everyone lies.	If you sit in a hot bath, you think the whole town is warm.	A blind man should not judge colors	qwer	all	doesn't matter	14	TestP1	user	0.5	Which prior STUDIED proverb from this list means the same thing as this one? If no other studied proverb from this list means the same thing, write "none".		off	p1Yes	28448	p1	Yes	27.6596	11986	no press	no press	0	0	A1RTLF0OVZI4QT	wifx6qwcbp	31	Other	Select Option	White	0	agree	Male	Fluent	'Smooth'	'Naive'	No
8	5	wifx6qwcbp	remComp3	1	14	2015-07-02T14:36:47-04:00	9.32856	1	Proverbs.csv	MemoryV1.csv	RememberV1		A book with a fancy cover reads no better.	Garlic is garlic even if soaked in honey.	A footstool will serve when the chair is broken	pa	all	doesn't matter	16	TestP1	user	0.5	Which prior STUDIED proverb from this list means the same thing as this one? If no other studied proverb from this list means the same thing, write "none".		off	p1No	27094	p1	No	29.5455	9059	no press	no press	0	0	A1RTLF0OVZI4QT	wifx6qwcbp	31	Other	Select Option	White	0	agree	Male	Fluent	'Smooth'	'Naive'	No
8	5	wifx6qwcbp	remComp3	1	15	2015-07-02T14:37:15-04:00	28.7932	1	Proverbs.csv	MemoryV1.csv	RememberV1		If you sit in a hot bath, you think the whole town is warm.	A liar thinks everyone lies.	A liar thinks everyone lies	qwer	all	doesn't matter	15	TestP1	user	0.5	Which prior STUDIED proverb from this list means the same thing as this one? If no other studied proverb from this list means the same thing, write "none".		off	p2Yes	11986	p2	Yes	98.1818	28448	no press	no press	1	0	A1RTLF0OVZI4QT	wifx6qwcbp	31	Other	Select Option	White	0	agree	Male	Fluent	'Smooth'	'Naive'	No
8	5	wifx6qwcbp	remComp3	1	16	2015-07-02T14:37:43-04:00	27.5267	1	Proverbs.csv	MemoryV1.csv	RememberV1		It is not the sheep that baahs the most that gives the most wool.	An empty vessel makes the most noise.	none	sdfg	all	doesn't matter	48	TestP1	user	0.5	Which prior STUDIED proverb from this list means the same thing as this one? If no other studied proverb from this list means the same thing, write "none".		off	p2No	9059	p2	No	14.6341	27094	24545	24896	0	0	A1RTLF0OVZI4QT	wifx6qwcbp	31	Other	Select Option	White	0	agree	Male	Fluent	'Smooth'	'Naive'	No
8	5	wifx6qwcbp	remComp3	1	17	2015-07-02T14:38:04-04:00	20.6237	1	Proverbs.csv	MemoryV1.csv	RememberV1		One key does not open every lock.	No one plant grows in every soil.	none	ar	all	doesn't matter	18	TestP1	user	0.5	Which prior STUDIED proverb from this list means the same thing as this one? If no other studied proverb from this list means the same thing, write "none".		off	p1Yes	24183	p1	Yes	21.6216	20267	18919	19283	0	0	A1RTLF0OVZI4QT	wifx6qwcbp	31	Other	Select Option	White	0	agree	Male	Fluent	'Smooth'	'Naive'	No
8	5	wifx6qwcbp	remComp3	1	18	2015-07-02T14:38:22-04:00	18.6236	1	Proverbs.csv	MemoryV1.csv	RememberV1		Pennies and pennies make pounds and pounds.	Drops gather one at a time to become an ocean.	A footstool will serve when the chair is broken	asdf	all	doesn't matter	20	TestP1	user	0.5	Which prior STUDIED proverb from this list means the same thing as this one? If no other studied proverb from this list means the same thing, write "none".		off	p1No	34922	p1	No	25.8065	18276	no press	no press	0	0	A1RTLF0OVZI4QT	wifx6qwcbp	31	Other	Select Option	White	0	agree	Male	Fluent	'Smooth'	'Naive'	No
8	5	wifx6qwcbp	remComp3	1	19	2015-07-02T14:38:47-04:00	24.5121	1	Proverbs.csv	MemoryV1.csv	RememberV1		No one plant grows in every soil.	One key does not open every lock.	One key does not open every lock	ar	all	doesn't matter	19	TestP1	user	0.5	Which prior STUDIED proverb from this list means the same thing as this one? If no other studied proverb from this list means the same thing, write "none".		off	p2Yes	20267	p2	Yes	98.4615	24183	no press	no press	1	0	A1RTLF0OVZI4QT	wifx6qwcbp	31	Other	Select Option	White	0	agree	Male	Fluent	'Smooth'	'Naive'	No
8	5	wifx6qwcbp	remComp3	1	20	2015-07-02T14:39:23-04:00	36.7136	1	Proverbs.csv	MemoryV1.csv	RememberV1		Only she who is in the convent knows what goes on inside.	Only she who wears the shoe knows where it pinches.	A blind man should not judge colors	we	all	doesn't matter	50	TestP1	user	0.5	Which prior STUDIED proverb from this list means the same thing as this one? If no other studied proverb from this list means the same thing, write "none".		off	p2No	18276	p2	No	30.2326	34922	no press	no press	0	0	A1RTLF0OVZI4QT	wifx6qwcbp	31	Other	Select Option	White	0	agree	Male	Fluent	'Smooth'	'Naive'	No
8	5	wifx6qwcbp	remComp3	1	21	2015-07-02T14:39:41-04:00	17.1301	1	Proverbs.csv	MemoryV1.csv	RememberV1		A shattered mirror never again reflects.	The fallen blossom never returns to the branch.	Even expensive silver will tarnish	xcvb	all	doesn't matter	22	TestP1	user	0.5	Which prior STUDIED proverb from this list means the same thing as this one? If no other studied proverb from this list means the same thing, write "none".		off	p1No	13857	p1	No	34.5679	16688	no press	no press	0	0	A1RTLF0OVZI4QT	wifx6qwcbp	31	Other	Select Option	White	0	agree	Male	Fluent	'Smooth'	'Naive'	No
8	5	wifx6qwcbp	remComp3	1	22	2015-07-02T14:39:49-04:00	8.7932	1	Proverbs.csv	MemoryV1.csv	RememberV1		He who sits next to a snake begins to slither.	He who lies with dogs will get fleas.	A liar thinks everyone lies	par	all	doesn't matter	24	TestP1	user	0.5	Which prior STUDIED proverb from this list means the same thing as this one? If no other studied proverb from this list means the same thing, write "none".		off	p1Yes	11822	p1	Yes	25	8486	no press	no press	0	0	A1RTLF0OVZI4QT	wifx6qwcbp	31	Other	Select Option	White	0	agree	Male	Fluent	'Smooth'	'Naive'	No
8	5	wifx6qwcbp	remComp3	1	23	2015-07-02T14:40:03-04:00	14.1311	1	Proverbs.csv	MemoryV1.csv	RememberV1		First to the mill in the morning gets to grind first.	A sleeping fox catches no game.	As you sow, so shall you reap	ty	all	doesn't matter	52	TestP1	user	0.5	Which prior STUDIED proverb from this list means the same thing as this one? If no other studied proverb from this list means the same thing, write "none".		off	p2No	16688	p2	No	23.3333	13857	no press	no press	0	0	A1RTLF0OVZI4QT	wifx6qwcbp	31	Other	Select Option	White	0	agree	Male	Fluent	'Smooth'	'Naive'	No
8	5	wifx6qwcbp	remComp3	1	24	2015-07-02T14:40:16-04:00	12.0896	1	Proverbs.csv	MemoryV1.csv	RememberV1		He who lies with dogs will get fleas.	He who sits next to a snake begins to slither.	Clean your own finger before you point at my smudges	par	all	doesn't matter	25	TestP1	user	0.5	Which prior STUDIED proverb from this list means the same thing as this one? If no other studied proverb from this list means the same thing, write "none".		off	p2Yes	8486	p2	Yes	26.5306	11822	no press	no press	0	0	A1RTLF0OVZI4QT	wifx6qwcbp	31	Other	Select Option	White	0	agree	Male	Fluent	'Smooth'	'Naive'	No
8	5	wifx6qwcbp	remComp3	1	25	2015-07-02T14:40:39-04:00	23.6384	1	Proverbs.csv	MemoryV1.csv	RememberV1		As the old robin chirps, so chirps the young.	As the big hound is, so will the pup be.	none	pars	all	doesn't matter	26	TestP1	user	0.5	Which prior STUDIED proverb from this list means the same thing as this one? If no other studied proverb from this list means the same thing, write "none".		off	p1Yes	8833	p1	Yes	13.6364	23282	21972	22473	0	0	A1RTLF0OVZI4QT	wifx6qwcbp	31	Other	Select Option	White	0	agree	Male	Fluent	'Smooth'	'Naive'	No
8	5	wifx6qwcbp	remComp3	1	26	2015-07-02T14:40:56-04:00	17.0429	1	Proverbs.csv	MemoryV1.csv	RememberV1		Better an egg today than a hen tomorrow.	One today is worth two tomorrows.	Bitten by a snake, afraid of the rope for ten years	pair	all	doesn't matter	28	TestP1	user	0.5	Which prior STUDIED proverb from this list means the same thing as this one? If no other studied proverb from this list means the same thing, write "none".		off	p1No	13950	p1	No	26.1905	16586	no press	no press	0	0	A1RTLF0OVZI4QT	wifx6qwcbp	31	Other	Select Option	White	0	agree	Male	Fluent	'Smooth'	'Naive'	No
8	5	wifx6qwcbp	remComp3	1	27	2015-07-02T14:41:05-04:00	9.09782	1	Proverbs.csv	MemoryV1.csv	RememberV1		As the big hound is, so will the pup be.	As the old robin chirps, so chirps the young.	As the old robin chirps, so chirps the young	pars	all	doesn't matter	27	TestP1	user	0.5	Which prior STUDIED proverb from this list means the same thing as this one? If no other studied proverb from this list means the same thing, write "none".		off	p2Yes	23282	p2	Yes	98.8764	8833	no press	no press	1	0	A1RTLF0OVZI4QT	wifx6qwcbp	31	Other	Select Option	White	0	agree	Male	Fluent	'Smooth'	'Naive'	No
8	5	wifx6qwcbp	remComp3	1	28	2015-07-02T14:41:20-04:00	14.2384	1	Proverbs.csv	MemoryV1.csv	RememberV1		He who holds two watermelons in one arm will drop both.	He who goes after two hares at the same time will catch neither.	He avoided the bear but fell into the pit	tyui	all	doesn't matter	54	TestP1	user	0.5	Which prior STUDIED proverb from this list means the same thing as this one? If no other studied proverb from this list means the same thing, write "none".		off	p2No	16586	p2	No	41.9048	13950	no press	no press	0	0	A1RTLF0OVZI4QT	wifx6qwcbp	31	Other	Select Option	White	0	agree	Male	Fluent	'Smooth'	'Naive'	No
8	5	wifx6qwcbp	remComp3	1	29	2015-07-02T14:41:32-04:00	12.7891	1	Proverbs.csv	MemoryV1.csv	RememberV1		Don't sell the fur until the bear has been shot.	Don't make clothes before the baby is born.	A shattered mirror never again reflects	sdf	all	doesn't matter	30	TestP1	user	0.5	Which prior STUDIED proverb from this list means the same thing as this one? If no other studied proverb from this list means the same thing, write "none".		off	p1No	44616	p1	No	26.8293	12501	no press	no press	0	0	A1RTLF0OVZI4QT	wifx6qwcbp	31	Other	Select Option	White	0	agree	Male	Fluent	'Smooth'	'Naive'	No
8	5	wifx6qwcbp	remComp3	1	30	2015-07-02T14:41:43-04:00	10.9884	1	Proverbs.csv	MemoryV1.csv	RememberV1		Larger pots begin to boil slower.	Bigger roosters start to crow later.	A book with a fancy cover reads no better	wert	all	doesn't matter	32	TestP1	user	0.5	Which prior STUDIED proverb from this list means the same thing as this one? If no other studied proverb from this list means the same thing, write "none".		off	p1Yes	12075	p1	Yes	25.974	10703	no press	no press	0	0	A1RTLF0OVZI4QT	wifx6qwcbp	31	Other	Select Option	White	0	agree	Male	Fluent	'Smooth'	'Naive'	No
8	5	wifx6qwcbp	remComp3	1	31	2015-07-02T14:42:28-04:00	44.9665	1	Proverbs.csv	MemoryV1.csv	RememberV1		Good knives cannot be made from weak steel.	Tasty bread comes not from bad flour.	none	zxc	all	doesn't matter	56	TestP1	user	0.5	Which prior STUDIED proverb from this list means the same thing as this one? If no other studied proverb from this list means the same thing, write "none".		off	p2No	12501	p2	No	9.7561	44616	43445	43910	0	0	A1RTLF0OVZI4QT	wifx6qwcbp	31	Other	Select Option	White	0	agree	Male	Fluent	'Smooth'	'Naive'	No
8	5	wifx6qwcbp	remComp3	1	32	2015-07-02T14:42:41-04:00	12.3294	1	Proverbs.csv	MemoryV1.csv	RememberV1		Bigger roosters start to crow later.	Larger pots begin to boil slower.	Larger pots begin to boil slower	wert	all	doesn't matter	33	TestP1	user	0.5	Which prior STUDIED proverb from this list means the same thing as this one? If no other studied proverb from this list means the same thing, write "none".		off	p2Yes	10703	p2	Yes	98.4615	12075	no press	no press	1	0	A1RTLF0OVZI4QT	wifx6qwcbp	31	Other	Select Option	White	0	agree	Male	Fluent	'Smooth'	'Naive'	No
8	5	wifx6qwcbp	remComp3	1	33	2015-07-02T14:43:04-04:00	23.6035	1	Proverbs.csv	MemoryV1.csv	RememberV1		One bit of rat dung in the soup spoils the whole pot.	One rotten apple will spoil the whole barrel.	Wipe the filth from your own window before you take the specks off of mine	qwe	all	doesn't matter	34	TestP1	user	0.5	Which prior STUDIED proverb from this list means the same thing as this one? If no other studied proverb from this list means the same thing, write "none".		off	p1No	21157	p1	No	21.8487	23252	no press	no press	0	0	A1RTLF0OVZI4QT	wifx6qwcbp	31	Other	Select Option	White	0	agree	Male	Fluent	'Smooth'	'Naive'	No
8	5	wifx6qwcbp	remComp3	1	34	2015-07-02T14:43:13-04:00	8.79397	1	Proverbs.csv	MemoryV1.csv	RememberV1		The tallest blade of grass is the first to be cut.	The nail that sticks up will be hammered down.	It is not the sheep that baahs the most that gives the most wool	qw	all	doesn't matter	36	TestP1	user	0.5	Which prior STUDIED proverb from this list means the same thing as this one? If no other studied proverb from this list means the same thing, write "none".		off	p1Yes	22986	p1	Yes	34.5455	8516	no press	no press	0	0	A1RTLF0OVZI4QT	wifx6qwcbp	31	Other	Select Option	White	0	agree	Male	Fluent	'Smooth'	'Naive'	No
8	5	wifx6qwcbp	remComp3	1	35	2015-07-02T14:43:35-04:00	21.5103	1	Proverbs.csv	MemoryV1.csv	RememberV1		The servant's toil makes the master look good.	The guts of the soldier make the general great.	Only she who is in the convent knows what goes on inside	zxcv	all	doesn't matter	58	TestP1	user	0.5	Which prior STUDIED proverb from this list means the same thing as this one? If no other studied proverb from this list means the same thing, write "none".		off	p2No	23252	p2	No	31.068	21157	no press	no press	0	0	A1RTLF0OVZI4QT	wifx6qwcbp	31	Other	Select Option	White	0	agree	Male	Fluent	'Smooth'	'Naive'	No
8	5	wifx6qwcbp	remComp3	1	36	2015-07-02T14:43:58-04:00	23.4206	1	Proverbs.csv	MemoryV1.csv	RememberV1		The nail that sticks up will be hammered down.	The tallest blade of grass is the first to be cut.	The tallest blade of grass is the first to be cut	qw	all	doesn't matter	37	TestP1	user	0.5	Which prior STUDIED proverb from this list means the same thing as this one? If no other studied proverb from this list means the same thing, write "none".		off	p2Yes	8516	p2	Yes	98.9899	22986	no press	no press	1	0	A1RTLF0OVZI4QT	wifx6qwcbp	31	Other	Select Option	White	0	agree	Male	Fluent	'Smooth'	'Naive'	No
8	5	wifx6qwcbp	remComp3	1	37	2015-07-02T14:44:20-04:00	21.8718	1	Proverbs.csv	MemoryV1.csv	RememberV1		Into ruin will fall a village with many mayors.	Two captains sink the ship.	No rose stays red for a hundred days	pai	all	doesn't matter	38	TestP1	user	0.5	Which prior STUDIED proverb from this list means the same thing as this one? If no other studied proverb from this list means the same thing, write "none".		off	p1Yes	8910	p1	Yes	22.2222	21530	no press	no press	0	0	A1RTLF0OVZI4QT	wifx6qwcbp	31	Other	Select Option	White	0	agree	Male	Fluent	'Smooth'	'Naive'	No
8	5	wifx6qwcbp	remComp3	1	38	2015-07-02T14:44:47-04:00	27.4823	1	Proverbs.csv	MemoryV1.csv	RememberV1		Your neighbor's apples are the sweetest.	Other people's wives are more beautiful.	A book with a fancy cover reads no better	wer	all	doesn't matter	40	TestP1	user	0.5	Which prior STUDIED proverb from this list means the same thing as this one? If no other studied proverb from this list means the same thing, write "none".		off	p1No	16819	p1	No	37.037	27135	no press	no press	0	0	A1RTLF0OVZI4QT	wifx6qwcbp	31	Other	Select Option	White	0	agree	Male	Fluent	'Smooth'	'Naive'	No
8	5	wifx6qwcbp	remComp3	1	39	2015-07-02T14:44:56-04:00	9.19321	1	Proverbs.csv	MemoryV1.csv	RememberV1		Two captains sink the ship.	Into ruin will fall a village with many mayors.	Into ruin will fall a village with many mayors	pai	all	doesn't matter	39	TestP1	user	0.5	Which prior STUDIED proverb from this list means the same thing as this one? If no other studied proverb from this list means the same thing, write "none".		off	p2Yes	21530	p2	Yes	98.9247	8910	no press	no press	1	0	A1RTLF0OVZI4QT	wifx6qwcbp	31	Other	Select Option	White	0	agree	Male	Fluent	'Smooth'	'Naive'	No
8	5	wifx6qwcbp	remComp3	1	40	2015-07-02T14:45:14-04:00	17.148	1	Proverbs.csv	MemoryV1.csv	RememberV1		Beating the drum is in vain after the party has ended.	It's too late to cover the well when the child is drowned.	A shattered mirror never again reflects	xc	all	doesn't matter	60	TestP1	user	0.5	Which prior STUDIED proverb from this list means the same thing as this one? If no other studied proverb from this list means the same thing, write "none".		off	p2No	27135	p2	No	28.866	16819	no press	no press	0	0	A1RTLF0OVZI4QT	wifx6qwcbp	31	Other	Select Option	White	0	agree	Male	Fluent	'Smooth'	'Naive'	No
8	5	wifx6qwcbp	remComp3	1	43	2015-07-02T14:49:51-04:00	121.281	1	Proverbs.csv	MemoryV1.csv	RememberV1				Bitten by a snake, afraid of the rope for ten years, Even expensive silver will tarnish, A footstool will serve when the chair is broken, Pennies and pennies make pounds and pounds, He who sits next to a snake begins to slither, Don't sell the fur until the bear has been shot, The nail that sticks up will be hammered down, Beating the drum is in vain after the party has ended, As you sow, so shal…				0	FreeRecall	user	120	Please type in any of the previous proverbs from the list that you remember. You can submit your answers after spending AT LEAST 2 minutes trying to remember them.		off	freeRecall				0	120805	15011	67995	0	0	A1RTLF0OVZI4QT	wifx6qwcbp	31	Other	Select Option	White	0	agree	Male	Fluent	'Smooth'	'Naive'	No
11	6	87lj0oe3m8	remComp3	1	1	2015-07-02T14:08:50-04:00	12.5803	1	Proverbs.csv	MemoryV1.csv	RememberV1		A shattered mirror never again reflects.	The fallen blossom never returns to the branch.	None	xcvb	all	doesn't matter	2	TestP1	user	0.5	Which prior STUDIED proverb from this list means the same thing as this one? If no other studied proverb from this list means the same thing, write "none".		off	p1No	13138	p1	No	15.6863	12219	7084	7696	0	0	A21KALM95HVZVC	87lj0oe3m8	21	Other	Junior	White	0	agree	Female	Fluent
11	6	87lj0oe3m8	remComp3	1	2	2015-07-02T14:08:55-04:00	5.74485	1	Proverbs.csv	MemoryV1.csv	RememberV1		Don't sell the fur until the bear has been shot.	Don't make clothes before the baby is born.	None	sdf	all	doesn't matter	4	TestP1	user	0.5	Which prior STUDIED proverb from this list means the same thing as this one? If no other studied proverb from this list means the same thing, write "none".		off	p1Yes	15439	p1	Yes	12.766	5380	4012	4660	0	0	A21KALM95HVZVC	87lj0oe3m8	21	Other	Junior	White	0	agree	Female	Fluent
11	6	87lj0oe3m8	remComp3	1	3	2015-07-02T14:09:09-04:00	13.6182	1	Proverbs.csv	MemoryV1.csv	RememberV1		A deaf man makes a poor music critic.	A blind man should not judge colors.	none	xcv	all	doesn't matter	42	TestP1	user	0.5	Which prior STUDIED proverb from this list means the same thing as this one? If no other studied proverb from this list means the same thing, write "none".		off	p2No	12219	p2	No	15	13138	11451	11913	0	0	A21KALM95HVZVC	87lj0oe3m8	21	Other	Junior	White	0	agree	Female	Fluent
11	6	87lj0oe3m8	remComp3	1	4	2015-07-02T14:09:25-04:00	15.8666	1	Proverbs.csv	MemoryV1.csv	RememberV1		Don't make clothes before the baby is born.	Don't sell the fur until the bear has been shot.	Don't sell the fur before the bear is shot	sdf	all	doesn't matter	5	TestP1	user	0.5	Which prior STUDIED proverb from this list means the same thing as this one? If no other studied proverb from this list means the same thing, write "none".		off	p2Yes	5380	p2	Yes	77.7778	15439	2347	13499	1	0	A21KALM95HVZVC	87lj0oe3m8	21	Other	Junior	White	0	agree	Female	Fluent
11	6	87lj0oe3m8	remComp3	1	5	2015-07-02T14:09:31-04:00	6.06472	1	Proverbs.csv	MemoryV1.csv	RememberV1		Dip from the well needlessly and it will go dry.	Milk a cow too often and you will draw blood.	none	airs	all	doesn't matter	6	TestP1	user	0.5	Which prior STUDIED proverb from this list means the same thing as this one? If no other studied proverb from this list means the same thing, write "none".		off	p1No	21564	p1	No	8.16327	5704	4075	4599	0	0	A21KALM95HVZVC	87lj0oe3m8	21	Other	Junior	White	0	agree	Female	Fluent
11	6	87lj0oe3m8	remComp3	1	6	2015-07-02T14:09:49-04:00	17.6965	1	Proverbs.csv	MemoryV1.csv	RememberV1		Beer will satisfy when the wine is gone.	A footstool will serve when the chair is broken.	none	asdj	all	doesn't matter	8	TestP1	user	0.5	Which prior STUDIED proverb from this list means the same thing as this one? If no other studied proverb from this list means the same thing, write "none".		off	p1Yes	14910	p1	Yes	11.5385	17223	3855	4322	0	0	A21KALM95HVZVC	87lj0oe3m8	21	Other	Junior	White	0	agree	Female	Fluent
11	6	87lj0oe3m8	remComp3	1	7	2015-07-02T14:10:11-04:00	21.9985	1	Proverbs.csv	MemoryV1.csv	RememberV1		An empty vessel makes the most noise.	It is not the sheep that baahs the most that gives the most wool.	None	sdfg	all	doesn't matter	44	TestP1	user	0.5	Which prior STUDIED proverb from this list means the same thing as this one? If no other studied proverb from this list means the same thing, write "none".		off	p2No	5704	p2	No	8.69565	21564	18840	20762	0	0	A21KALM95HVZVC	87lj0oe3m8	21	Other	Junior	White	0	agree	Female	Fluent
11	6	87lj0oe3m8	remComp3	1	8	2015-07-02T14:10:26-04:00	15.3762	1	Proverbs.csv	MemoryV1.csv	RememberV1		A footstool will serve when the chair is broken.	Beer will satisfy when the wine is gone.	Beer will serve when the wine is gone	asdj	all	doesn't matter	9	TestP1	user	0.5	Which prior STUDIED proverb from this list means the same thing as this one? If no other studied proverb from this list means the same thing, write "none".		off	p2Yes	17223	p2	Yes	85.7143	14910	4197	12853	1	0	A21KALM95HVZVC	87lj0oe3m8	21	Other	Junior	White	0	agree	Female	Fluent
11	6	87lj0oe3m8	remComp3	1	9	2015-07-02T14:10:57-04:00	30.9779	1	Proverbs.csv	MemoryV1.csv	RememberV1		No rose stays red for a hundred days.	Even expensive silver will tarnish.	none	ars	all	doesn't matter	10	TestP1	user	0.5	Which prior STUDIED proverb from this list means the same thing as this one? If no other studied proverb from this list means the same thing, write "none".		off	p1Yes	18976	p1	Yes	15.3846	30533	29617	29980	0	0	A21KALM95HVZVC	87lj0oe3m8	21	Other	Junior	White	0	agree	Female	Fluent
11	6	87lj0oe3m8	remComp3	1	10	2015-07-02T14:11:13-04:00	16.4693	1	Proverbs.csv	MemoryV1.csv	RememberV1		As the old robin chirps, so chirps the young.	As the big hound is, so will the pup be.	none	pars	all	doesn't matter	12	TestP1	user	0.5	Which prior STUDIED proverb from this list means the same thing as this one? If no other studied proverb from this list means the same thing, write "none".		off	p1No	17212	p1	No	13.6364	16019	13231	13908	0	0	A21KALM95HVZVC	87lj0oe3m8	21	Other	Junior	White	0	agree	Female	Fluent
11	6	87lj0oe3m8	remComp3	1	11	2015-07-02T14:11:33-04:00	19.4133	1	Proverbs.csv	MemoryV1.csv	RememberV1		Even expensive silver will tarnish.	No rose stays red for a hundred days.	no rose will last 100 days	ars	all	doesn't matter	11	TestP1	user	0.5	Which prior STUDIED proverb from this list means the same thing as this one? If no other studied proverb from this list means the same thing, write "none".		off	p2Yes	30533	p2	Yes	50.7937	18976	9346	18179	0	0	A21KALM95HVZVC	87lj0oe3m8	21	Other	Junior	White	0	agree	Female	Fluent
11	6	87lj0oe3m8	remComp3	1	12	2015-07-02T14:11:51-04:00	17.684	1	Proverbs.csv	MemoryV1.csv	RememberV1		He who has once burnt his mouth will forever blow on his soup.	Bitten by a snake, afraid of the rope for ten years.	none	tyu	all	doesn't matter	46	TestP1	user	0.5	Which prior STUDIED proverb from this list means the same thing as this one? If no other studied proverb from this list means the same thing, write "none".		off	p2No	16019	p2	No	14.2857	17212	12522	16496	0	0	A21KALM95HVZVC	87lj0oe3m8	21	Other	Junior	White	0	agree	Female	Fluent
11	6	87lj0oe3m8	remComp3	1	13	2015-07-02T14:11:59-04:00	8.36172	1	Proverbs.csv	MemoryV1.csv	RememberV1		Into ruin will fall a village with many mayors.	Two captains sink the ship.	none	pai	all	doesn't matter	14	TestP1	user	0.5	Which prior STUDIED proverb from this list means the same thing as this one? If no other studied proverb from this list means the same thing, write "none".		off	p1Yes	21222	p1	Yes	19.3548	7974	4458	4965	0	0	A21KALM95HVZVC	87lj0oe3m8	21	Other	Junior	White	0	agree	Female	Fluent
11	6	87lj0oe3m8	remComp3	1	14	2015-07-02T14:12:12-04:00	12.5759	1	Proverbs.csv	MemoryV1.csv	RememberV1		Only she who is in the convent knows what goes on inside.	Only she who wears the shoe knows where it pinches.	none	we	all	doesn't matter	16	TestP1	user	0.5	Which prior STUDIED proverb from this list means the same thing as this one? If no other studied proverb from this list means the same thing, write "none".		off	p1No	8408	p1	No	14.5455	12166	8209	8748	0	0	A21KALM95HVZVC	87lj0oe3m8	21	Other	Junior	White	0	agree	Female	Fluent
11	6	87lj0oe3m8	remComp3	1	15	2015-07-02T14:12:34-04:00	22.8632	1	Proverbs.csv	MemoryV1.csv	RememberV1		Two captains sink the ship.	Into ruin will fall a village with many mayors.	Into ruin will fall a village with many mayors	pai	all	doesn't matter	15	TestP1	user	0.5	Which prior STUDIED proverb from this list means the same thing as this one? If no other studied proverb from this list means the same thing, write "none".		off	p2Yes	7974	p2	Yes	98.9247	21222	6038	13539	1	0	A21KALM95HVZVC	87lj0oe3m8	21	Other	Junior	White	0	agree	Female	Fluent
11	6	87lj0oe3m8	remComp3	1	16	2015-07-02T14:12:43-04:00	8.96161	1	Proverbs.csv	MemoryV1.csv	RememberV1		One today is worth two tomorrows.	Better an egg today than a hen tomorrow.	none	pair	all	doesn't matter	48	TestP1	user	0.5	Which prior STUDIED proverb from this list means the same thing as this one? If no other studied proverb from this list means the same thing, write "none".		off	p2No	12166	p2	No	18.1818	8408	6904	7385	0	0	A21KALM95HVZVC	87lj0oe3m8	21	Other	Junior	White	0	agree	Female	Fluent
11	6	87lj0oe3m8	remComp3	1	17	2015-07-02T14:12:48-04:00	4.52455	1	Proverbs.csv	MemoryV1.csv	RememberV1		Wipe the filth from your own window before you take the specks off of mine.	Clean your own finger before you point at my smudges.	none	asd	all	doesn't matter	18	TestP1	user	0.5	Which prior STUDIED proverb from this list means the same thing as this one? If no other studied proverb from this list means the same thing, write "none".		off	p1Yes	26208	p1	Yes	14.0351	4095	3051	3402	0	0	A21KALM95HVZVC	87lj0oe3m8	21	Other	Junior	White	0	agree	Female	Fluent
11	6	87lj0oe3m8	remComp3	1	18	2015-07-02T14:12:58-04:00	10.3292	1	Proverbs.csv	MemoryV1.csv	RememberV1		The guts of the soldier make the general great.	The servant's toil makes the master look good.	none	zxcv	all	doesn't matter	20	TestP1	user	0.5	Which prior STUDIED proverb from this list means the same thing as this one? If no other studied proverb from this list means the same thing, write "none".		off	p1No	6294	p1	No	12	9864	6477	6844	0	0	A21KALM95HVZVC	87lj0oe3m8	21	Other	Junior	White	0	agree	Female	Fluent
11	6	87lj0oe3m8	remComp3	1	19	2015-07-02T14:13:25-04:00	26.6225	1	Proverbs.csv	MemoryV1.csv	RememberV1		Clean your own finger before you point at my smudges.	Wipe the filth from your own window before you take the specks off of mine.	remove the filth from your own windows before you clear the spots from mine	asd	all	doesn't matter	19	TestP1	user	0.5	Which prior STUDIED proverb from this list means the same thing as this one? If no other studied proverb from this list means the same thing, write "none".		off	p2Yes	4095	p2	Yes	81.3333	26208	3887	24851	1	0	A21KALM95HVZVC	87lj0oe3m8	21	Other	Junior	White	0	agree	Female	Fluent
11	6	87lj0oe3m8	remComp3	1	20	2015-07-02T14:13:33-04:00	8.14294	1	Proverbs.csv	MemoryV1.csv	RememberV1		As you sow, so shall you reap.	As you make your bed, so must you lie in it.	none	sd	all	doesn't matter	50	TestP1	user	0.5	Which prior STUDIED proverb from this list means the same thing as this one? If no other studied proverb from this list means the same thing, write "none".		off	p2No	9864	p2	No	4.16667	6294	3523	4240	0	0	A21KALM95HVZVC	87lj0oe3m8	21	Other	Junior	White	0	agree	Female	Fluent
11	6	87lj0oe3m8	remComp3	1	21	2015-07-02T14:13:41-04:00	7.84517	1	Proverbs.csv	MemoryV1.csv	RememberV1		He avoided the bear but fell into the pit.	I escaped the thunder but fell into lightning.	none	pairs	all	doesn't matter	22	TestP1	user	0.5	Which prior STUDIED proverb from this list means the same thing as this one? If no other studied proverb from this list means the same thing, write "none".		off	p1No	9367	p1	No	12	7468	3684	4253	0	0	A21KALM95HVZVC	87lj0oe3m8	21	Other	Junior	White	0	agree	Female	Fluent
11	6	87lj0oe3m8	remComp3	1	22	2015-07-02T14:13:49-04:00	8.43133	1	Proverbs.csv	MemoryV1.csv	RememberV1		One bit of rat dung in the soup spoils the whole pot.	One rotten apple will spoil the whole barrel.	none	qwe	all	doesn't matter	24	TestP1	user	0.5	Which prior STUDIED proverb from this list means the same thing as this one? If no other studied proverb from this list means the same thing, write "none".		off	p1Yes	14568	p1	Yes	12.2449	8065	5655	6002	0	0	A21KALM95HVZVC	87lj0oe3m8	21	Other	Junior	White	0	agree	Female	Fluent
11	6	87lj0oe3m8	remComp3	1	23	2015-07-02T14:13:59-04:00	9.78517	1	Proverbs.csv	MemoryV1.csv	RememberV1		First to the mill in the morning gets to grind first.	A sleeping fox catches no game.	none	ty	all	doesn't matter	52	TestP1	user	0.5	Which prior STUDIED proverb from this list means the same thing as this one? If no other studied proverb from this list means the same thing, write "none".		off	p2No	7468	p2	No	17.1429	9367	8110	8516	0	0	A21KALM95HVZVC	87lj0oe3m8	21	Other	Junior	White	0	agree	Female	Fluent
11	6	87lj0oe3m8	remComp3	1	24	2015-07-02T14:14:14-04:00	14.9383	1	Proverbs.csv	MemoryV1.csv	RememberV1		One rotten apple will spoil the whole barrel.	One bit of rat dung in the soup spoils the whole pot.	one bit of rat dung will spoil the whole soup	qwe	all	doesn't matter	25	TestP1	user	0.5	Which prior STUDIED proverb from this list means the same thing as this one? If no other studied proverb from this list means the same thing, write "none".		off	p2Yes	8065	p2	Yes	79.5918	14568	2924	13778	1	0	A21KALM95HVZVC	87lj0oe3m8	21	Other	Junior	White	0	agree	Female	Fluent
11	6	87lj0oe3m8	remComp3	1	25	2015-07-02T14:14:19-04:00	5.27097	1	Proverbs.csv	MemoryV1.csv	RememberV1		Good knives cannot be made from weak steel.	Tasty bread comes not from bad flour.	none	zxc	all	doesn't matter	26	TestP1	user	0.5	Which prior STUDIED proverb from this list means the same thing as this one? If no other studied proverb from this list means the same thing, write "none".		off	p1Yes	19629	p1	Yes	9.7561	4870	2837	3260	0	0	A21KALM95HVZVC	87lj0oe3m8	21	Other	Junior	White	0	agree	Female	Fluent
11	6	87lj0oe3m8	remComp3	1	26	2015-07-02T14:14:26-04:00	6.44466	1	Proverbs.csv	MemoryV1.csv	RememberV1		If you sit in a hot bath, you think the whole town is warm.	A liar thinks everyone lies.	none	qwer	all	doesn't matter	28	TestP1	user	0.5	Which prior STUDIED proverb from this list means the same thing as this one? If no other studied proverb from this list means the same thing, write "none".		off	p1No	7283	p1	No	25	5966	4393	4863	0	0	A21KALM95HVZVC	87lj0oe3m8	21	Other	Junior	White	0	agree	Female	Fluent
11	6	87lj0oe3m8	remComp3	1	27	2015-07-02T14:14:46-04:00	20.0924	1	Proverbs.csv	MemoryV1.csv	RememberV1		Tasty bread comes not from bad flour.	Good knives cannot be made from weak steel.	Good knives don't come from bad steel	zxc	all	doesn't matter	27	TestP1	user	0.5	Which prior STUDIED proverb from this list means the same thing as this one? If no other studied proverb from this list means the same thing, write "none".		off	p2Yes	4870	p2	Yes	75	19629	3806	18912	1	0	A21KALM95HVZVC	87lj0oe3m8	21	Other	Junior	White	0	agree	Female	Fluent
11	6	87lj0oe3m8	remComp3	1	28	2015-07-02T14:14:54-04:00	7.73662	1	Proverbs.csv	MemoryV1.csv	RememberV1		Drops gather one at a time to become an ocean.	Pennies and pennies make pounds and pounds.	none	asdf	all	doesn't matter	54	TestP1	user	0.5	Which prior STUDIED proverb from this list means the same thing as this one? If no other studied proverb from this list means the same thing, write "none".		off	p2No	5966	p2	No	12.766	7283	6300	6685	0	0	A21KALM95HVZVC	87lj0oe3m8	21	Other	Junior	White	0	agree	Female	Fluent
11	6	87lj0oe3m8	remComp3	1	29	2015-07-02T14:14:58-04:00	4.22989	1	Proverbs.csv	MemoryV1.csv	RememberV1		The fox hunts far from his hole.	Crafty robbers steal miles away from home.	none	zx	all	doesn't matter	30	TestP1	user	0.5	Which prior STUDIED proverb from this list means the same thing as this one? If no other studied proverb from this list means the same thing, write "none".		off	p1No	4273	p1	No	8.69565	3841	3022	3377	0	0	A21KALM95HVZVC	87lj0oe3m8	21	Other	Junior	White	0	agree	Female	Fluent
11	6	87lj0oe3m8	remComp3	1	30	2015-07-02T14:15:03-04:00	5.04261	1	Proverbs.csv	MemoryV1.csv	RememberV1		A book with a fancy cover reads no better.	Garlic is garlic even if soaked in honey.	none	pa	all	doesn't matter	32	TestP1	user	0.5	Which prior STUDIED proverb from this list means the same thing as this one? If no other studied proverb from this list means the same thing, write "none".		off	p1Yes	2998	p1	Yes	17.7778	4465	2627	3985	0	0	A21KALM95HVZVC	87lj0oe3m8	21	Other	Junior	White	0	agree	Female	Fluent
11	6	87lj0oe3m8	remComp3	1	31	2015-07-02T14:15:07-04:00	4.66459	1	Proverbs.csv	MemoryV1.csv	RememberV1		He who holds two watermelons in one arm will drop both.	He who goes after two hares at the same time will catch neither.	none	tyui	all	doesn't matter	56	TestP1	user	0.5	Which prior STUDIED proverb from this list means the same thing as this one? If no other studied proverb from this list means the same thing, write "none".		off	p2No	3841	p2	No	8.82353	4273	3433	3749	0	0	A21KALM95HVZVC	87lj0oe3m8	21	Other	Junior	White	0	agree	Female	Fluent
11	6	87lj0oe3m8	remComp3	1	32	2015-07-02T14:15:11-04:00	3.38053	1	Proverbs.csv	MemoryV1.csv	RememberV1		Garlic is garlic even if soaked in honey.	A book with a fancy cover reads no better.	none	pa	all	doesn't matter	33	TestP1	user	0.5	Which prior STUDIED proverb from this list means the same thing as this one? If no other studied proverb from this list means the same thing, write "none".		off	p2Yes	4465	p2	Yes	13.0435	2998	2017	2390	0	0	A21KALM95HVZVC	87lj0oe3m8	21	Other	Junior	White	0	agree	Female	Fluent
11	6	87lj0oe3m8	remComp3	1	33	2015-07-02T14:15:18-04:00	6.73367	1	Proverbs.csv	MemoryV1.csv	RememberV1		Bigger roosters start to crow later.	Larger pots begin to boil slower.	none	wert	all	doesn't matter	34	TestP1	user	0.5	Which prior STUDIED proverb from this list means the same thing as this one? If no other studied proverb from this list means the same thing, write "none".		off	p1No	12390	p1	No	16.2162	6369	2785	3215	0	0	A21KALM95HVZVC	87lj0oe3m8	21	Other	Junior	White	0	agree	Female	Fluent
11	6	87lj0oe3m8	remComp3	1	34	2015-07-02T14:15:22-04:00	4.37618	1	Proverbs.csv	MemoryV1.csv	RememberV1		One key does not open every lock.	No one plant grows in every soil.	none	ar	all	doesn't matter	36	TestP1	user	0.5	Which prior STUDIED proverb from this list means the same thing as this one? If no other studied proverb from this list means the same thing, write "none".		off	p1Yes	34882	p1	Yes	21.6216	3916	1755	2184	0	0	A21KALM95HVZVC	87lj0oe3m8	21	Other	Junior	White	0	agree	Female	Fluent
11	6	87lj0oe3m8	remComp3	1	35	2015-07-02T14:15:35-04:00	13.0519	1	Proverbs.csv	MemoryV1.csv	RememberV1		The tallest blade of grass is the first to be cut.	The nail that sticks up will be hammered down.	the biggest rooster crows the latest	qw	all	doesn't matter	58	TestP1	user	0.5	Which prior STUDIED proverb from this list means the same thing as this one? If no other studied proverb from this list means the same thing, write "none".		off	p2No	6369	p2	No	29.2683	12390	4378	11862	0	0	A21KALM95HVZVC	87lj0oe3m8	21	Other	Junior	White	0	agree	Female	Fluent
11	6	87lj0oe3m8	remComp3	1	36	2015-07-02T14:16:11-04:00	35.6652	1	Proverbs.csv	MemoryV1.csv	RememberV1		No one plant grows in every soil.	One key does not open every lock.	i think there was one that meant this but i can't remember it.	ar	all	doesn't matter	37	TestP1	user	0.5	Which prior STUDIED proverb from this list means the same thing as this one? If no other studied proverb from this list means the same thing, write "none".		off	p2Yes	3916	p2	Yes	29.4737	34882	19238	33514	0	0	A21KALM95HVZVC	87lj0oe3m8	21	Other	Junior	White	0	agree	Female	Fluent
11	6	87lj0oe3m8	remComp3	1	37	2015-07-02T14:16:21-04:00	10.4957	1	Proverbs.csv	MemoryV1.csv	RememberV1		It's too late to cover the well when the child is drowned.	Beating the drum is in vain after the party has ended.	none	xc	all	doesn't matter	38	TestP1	user	0.5	Which prior STUDIED proverb from this list means the same thing as this one? If no other studied proverb from this list means the same thing, write "none".		off	p1Yes	15120	p1	Yes	10.3448	9847	9061	9441	0	0	A21KALM95HVZVC	87lj0oe3m8	21	Other	Junior	White	0	agree	Female	Fluent
11	6	87lj0oe3m8	remComp3	1	38	2015-07-02T14:16:27-04:00	5.46446	1	Proverbs.csv	MemoryV1.csv	RememberV1		He who sits next to a snake begins to slither.	He who lies with dogs will get fleas.	none	par	all	doesn't matter	40	TestP1	user	0.5	Which prior STUDIED proverb from this list means the same thing as this one? If no other studied proverb from this list means the same thing, write "none".		off	p1No	2575	p1	No	9.7561	5071	3686	4290	0	0	A21KALM95HVZVC	87lj0oe3m8	21	Other	Junior	White	0	agree	Female	Fluent
11	6	87lj0oe3m8	remComp3	1	39	2015-07-02T14:16:42-04:00	15.6225	1	Proverbs.csv	MemoryV1.csv	RememberV1		Beating the drum is in vain after the party has ended.	It's too late to cover the well when the child is drowned.	its too late to cover the well when the child has drowned	xc	all	doesn't matter	39	TestP1	user	0.5	Which prior STUDIED proverb from this list means the same thing as this one? If no other studied proverb from this list means the same thing, write "none".		off	p2Yes	9847	p2	Yes	95.6522	15120	2954	14488	1	0	A21KALM95HVZVC	87lj0oe3m8	21	Other	Junior	White	0	agree	Female	Fluent
11	6	87lj0oe3m8	remComp3	1	40	2015-07-02T14:16:45-04:00	2.95022	1	Proverbs.csv	MemoryV1.csv	RememberV1		Other people's wives are more beautiful.	Your neighbor's apples are the sweetest.	none	wer	all	doesn't matter	60	TestP1	user	0.5	Which prior STUDIED proverb from this list means the same thing as this one? If no other studied proverb from this list means the same thing, write "none".		off	p2No	5071	p2	No	13.6364	2575	1631	1901	0	0	A21KALM95HVZVC	87lj0oe3m8	21	Other	Junior	White	0	agree	Female	Fluent
11	6	87lj0oe3m8	remComp3	1	43	2015-07-02T14:22:50-04:00	206.008	1	Proverbs.csv	MemoryV1.csv	RememberV1				a good knife can't be made from bad steel. It's too late to cover the well once the child has drowned. a single rat turd will spoil the soup. carrying two watermelons in 1 arm means you'll drop both. a rose can not last 100 days. the first to the mill gets to grind their grain first. the biggest rooster crows the last. the tallest blade of grass is the first to be cut. a shattered mirror can not …				0	FreeRecall	user	120	Please type in any of the previous proverbs from the list that you remember. You can submit your answers after spending AT LEAST 2 minutes trying to remember them.		off	freeRecall				0	205521	6595	200950	0	0	A21KALM95HVZVC	87lj0oe3m8	21	Other	Junior	White	0	agree	Female	Fluent
13	7	d1fju11kh5	remComp3	1	1	2015-07-02T14:36:53-04:00	32.4495	2	Proverbs.csv	MemoryV2.csv	RememberV2		He avoided the bear but fell into the pit.	I escaped the thunder but fell into lightning.	none	pairs	all	doesn't matter	2	TestP1	user	0.5	Which prior STUDIED proverb from this list means the same thing as this one? If no other studied proverb from this list means the same thing, write "none".		off	p1Yes	15364	p1	Yes	12	32103	29654	30016	0	0	A27BKFN6UB1LDP	d1fju11kh5	35	Other	Senior	White	0	agree	Female	Fluent	'Smooth'	'Naive'	no
13	7	d1fju11kh5	remComp3	1	2	2015-07-02T14:37:06-04:00	13.0081	2	Proverbs.csv	MemoryV2.csv	RememberV2		No rose stays red for a hundred days.	Even expensive silver will tarnish.	none	ars	all	doesn't matter	4	TestP1	user	0.5	Which prior STUDIED proverb from this list means the same thing as this one? If no other studied proverb from this list means the same thing, write "none".		off	p1No	12850	p1	No	15.3846	12662	10807	11117	0	0	A27BKFN6UB1LDP	d1fju11kh5	35	Other	Senior	White	0	agree	Female	Fluent	'Smooth'	'Naive'	no
13	7	d1fju11kh5	remComp3	1	3	2015-07-02T14:37:22-04:00	15.7862	2	Proverbs.csv	MemoryV2.csv	RememberV2		I escaped the thunder but fell into lightning.	He avoided the bear but fell into the pit.	He avoided the bear but fell into the pit.	pairs	all	doesn't matter	3	TestP1	user	0.5	Which prior STUDIED proverb from this list means the same thing as this one? If no other studied proverb from this list means the same thing, write "none".		off	p2Yes	32103	p2	Yes	100	15364	no press	no press	1	1	A27BKFN6UB1LDP	d1fju11kh5	35	Other	Senior	White	0	agree	Female	Fluent	'Smooth'	'Naive'	no
13	7	d1fju11kh5	remComp3	1	4	2015-07-02T14:37:35-04:00	13.1967	2	Proverbs.csv	MemoryV2.csv	RememberV2		A shattered mirror never again reflects.	The fallen blossom never returns to the branch.	none	xcvb	all	doesn't matter	42	TestP1	user	0.5	Which prior STUDIED proverb from this list means the same thing as this one? If no other studied proverb from this list means the same thing, write "none".		off	p2No	12662	p2	No	15.6863	12850	10875	11367	0	0	A27BKFN6UB1LDP	d1fju11kh5	35	Other	Senior	White	0	agree	Female	Fluent	'Smooth'	'Naive'	no
13	7	d1fju11kh5	remComp3	1	5	2015-07-02T14:38:05-04:00	29.5618	2	Proverbs.csv	MemoryV2.csv	RememberV2		As the old robin chirps, so chirps the young.	As the big hound is, so will the pup be.	none	pars	all	doesn't matter	6	TestP1	user	0.5	Which prior STUDIED proverb from this list means the same thing as this one? If no other studied proverb from this list means the same thing, write "none".		off	p1Yes	16872	p1	Yes	13.6364	29142	27476	28074	0	0	A27BKFN6UB1LDP	d1fju11kh5	35	Other	Senior	White	0	agree	Female	Fluent	'Smooth'	'Naive'	no
13	7	d1fju11kh5	remComp3	1	6	2015-07-02T14:38:23-04:00	18.2922	2	Proverbs.csv	MemoryV2.csv	RememberV2		Tasty bread comes not from bad flour.	Good knives cannot be made from weak steel.	none	zxc	all	doesn't matter	8	TestP1	user	0.5	Which prior STUDIED proverb from this list means the same thing as this one? If no other studied proverb from this list means the same thing, write "none".		off	p1No	15842	p1	No	12.766	17841	16125	16534	0	0	A27BKFN6UB1LDP	d1fju11kh5	35	Other	Senior	White	0	agree	Female	Fluent	'Smooth'	'Naive'	no
13	7	d1fju11kh5	remComp3	1	7	2015-07-02T14:38:41-04:00	17.2481	2	Proverbs.csv	MemoryV2.csv	RememberV2		As the big hound is, so will the pup be.	As the old robin chirps, so chirps the young.	As the old robin chirps, so chirps the young.	pars	all	doesn't matter	7	TestP1	user	0.5	Which prior STUDIED proverb from this list means the same thing as this one? If no other studied proverb from this list means the same thing, write "none".		off	p2Yes	29142	p2	Yes	100	16872	no press	no press	1	1	A27BKFN6UB1LDP	d1fju11kh5	35	Other	Senior	White	0	agree	Female	Fluent	'Smooth'	'Naive'	no
13	7	d1fju11kh5	remComp3	1	8	2015-07-02T14:38:57-04:00	16.2437	2	Proverbs.csv	MemoryV2.csv	RememberV2		Into ruin will fall a village with many mayors.	Two captains sink the ship.	none	pai	all	doesn't matter	44	TestP1	user	0.5	Which prior STUDIED proverb from this list means the same thing as this one? If no other studied proverb from this list means the same thing, write "none".		off	p2No	17841	p2	No	19.3548	15842	14313	14792	0	0	A27BKFN6UB1LDP	d1fju11kh5	35	Other	Senior	White	0	agree	Female	Fluent	'Smooth'	'Naive'	no
13	7	d1fju11kh5	remComp3	1	9	2015-07-02T14:39:19-04:00	22.568	2	Proverbs.csv	MemoryV2.csv	RememberV2		Bigger roosters start to crow later.	Larger pots begin to boil slower.	none	wert	all	doesn't matter	10	TestP1	user	0.5	Which prior STUDIED proverb from this list means the same thing as this one? If no other studied proverb from this list means the same thing, write "none".		off	p1No	15479	p1	No	16.2162	22166	20515	20842	0	0	A27BKFN6UB1LDP	d1fju11kh5	35	Other	Senior	White	0	agree	Female	Fluent	'Smooth'	'Naive'	no
13	7	d1fju11kh5	remComp3	1	10	2015-07-02T14:39:39-04:00	19.6986	2	Proverbs.csv	MemoryV2.csv	RememberV2		A sleeping fox catches no game.	First to the mill in the morning gets to grind first.	none	ty	all	doesn't matter	12	TestP1	user	0.5	Which prior STUDIED proverb from this list means the same thing as this one? If no other studied proverb from this list means the same thing, write "none".		off	p1Yes	16362	p1	Yes	14.0351	19283	17842	18178	0	0	A27BKFN6UB1LDP	d1fju11kh5	35	Other	Senior	White	0	agree	Female	Fluent	'Smooth'	'Naive'	no
13	7	d1fju11kh5	remComp3	1	11	2015-07-02T14:39:55-04:00	15.8755	2	Proverbs.csv	MemoryV2.csv	RememberV2		If you sit in a hot bath, you think the whole town is warm.	A liar thinks everyone lies.	none	qwer	all	doesn't matter	46	TestP1	user	0.5	Which prior STUDIED proverb from this list means the same thing as this one? If no other studied proverb from this list means the same thing, write "none".		off	p2No	22166	p2	No	25	15479	14129	14411	0	0	A27BKFN6UB1LDP	d1fju11kh5	35	Other	Senior	White	0	agree	Female	Fluent	'Smooth'	'Naive'	no
13	7	d1fju11kh5	remComp3	1	12	2015-07-02T14:40:12-04:00	16.7588	2	Proverbs.csv	MemoryV2.csv	RememberV2		First to the mill in the morning gets to grind first.	A sleeping fox catches no game.	A sleeping fox catches no game.	ty	all	doesn't matter	13	TestP1	user	0.5	Which prior STUDIED proverb from this list means the same thing as this one? If no other studied proverb from this list means the same thing, write "none".		off	p2Yes	19283	p2	Yes	100	16362	no press	no press	1	1	A27BKFN6UB1LDP	d1fju11kh5	35	Other	Senior	White	0	agree	Female	Fluent	'Smooth'	'Naive'	no
13	7	d1fju11kh5	remComp3	1	13	2015-07-02T14:40:42-04:00	30.2975	2	Proverbs.csv	MemoryV2.csv	RememberV2		He who lies with dogs will get fleas.	He who sits next to a snake begins to slither.	none	par	all	doesn't matter	14	TestP1	user	0.5	Which prior STUDIED proverb from this list means the same thing as this one? If no other studied proverb from this list means the same thing, write "none".		off	p1No	22480	p1	No	12	29910	28440	28756	0	0	A27BKFN6UB1LDP	d1fju11kh5	35	Other	Senior	White	0	agree	Female	Fluent	'Smooth'	'Naive'	no
13	7	d1fju11kh5	remComp3	1	14	2015-07-02T14:41:03-04:00	21.3129	2	Proverbs.csv	MemoryV2.csv	RememberV2		The servant's toil makes the master look good.	The guts of the soldier make the general great.	If you sit in a hot bath, you think the whole town is warm.	zxcv	all	doesn't matter	16	TestP1	user	0.5	Which prior STUDIED proverb from this list means the same thing as this one? If no other studied proverb from this list means the same thing, write "none".		off	p1Yes	17054	p1	Yes	33.9623	20913	no press	no press	0	0	A27BKFN6UB1LDP	d1fju11kh5	35	Other	Senior	White	0	agree	Female	Fluent	'Smooth'	'Naive'	no
13	7	d1fju11kh5	remComp3	1	15	2015-07-02T14:41:26-04:00	22.8804	2	Proverbs.csv	MemoryV2.csv	RememberV2		Pennies and pennies make pounds and pounds.	Drops gather one at a time to become an ocean.	none	asdf	all	doesn't matter	48	TestP1	user	0.5	Which prior STUDIED proverb from this list means the same thing as this one? If no other studied proverb from this list means the same thing, write "none".		off	p2No	29910	p2	No	12	22480	21028	21375	0	0	A27BKFN6UB1LDP	d1fju11kh5	35	Other	Senior	White	0	agree	Female	Fluent	'Smooth'	'Naive'	no
13	7	d1fju11kh5	remComp3	1	16	2015-07-02T14:41:44-04:00	17.4371	2	Proverbs.csv	MemoryV2.csv	RememberV2		The guts of the soldier make the general great.	The servant's toil makes the master look good.	The servant's toil makes the master look good.	zxcv	all	doesn't matter	17	TestP1	user	0.5	Which prior STUDIED proverb from this list means the same thing as this one? If no other studied proverb from this list means the same thing, write "none".		off	p2Yes	20913	p2	Yes	100	17054	no press	no press	1	1	A27BKFN6UB1LDP	d1fju11kh5	35	Other	Senior	White	0	agree	Female	Fluent	'Smooth'	'Naive'	no
13	7	d1fju11kh5	remComp3	1	17	2015-07-02T14:42:04-04:00	20.5831	2	Proverbs.csv	MemoryV2.csv	RememberV2		An empty vessel makes the most noise.	It is not the sheep that baahs the most that gives the most wool.	none	sdfg	all	doesn't matter	18	TestP1	user	0.5	Which prior STUDIED proverb from this list means the same thing as this one? If no other studied proverb from this list means the same thing, write "none".		off	p1No	23298	p1	No	8.69565	19883	18570	18819	0	0	A27BKFN6UB1LDP	d1fju11kh5	35	Other	Senior	White	0	agree	Female	Fluent	'Smooth'	'Naive'	no
13	7	d1fju11kh5	remComp3	1	18	2015-07-02T14:42:16-04:00	12.2497	2	Proverbs.csv	MemoryV2.csv	RememberV2		Don't make clothes before the baby is born.	Don't sell the fur until the bear has been shot.	none	sdf	all	doesn't matter	20	TestP1	user	0.5	Which prior STUDIED proverb from this list means the same thing as this one? If no other studied proverb from this list means the same thing, write "none".		off	p1Yes	15779	p1	Yes	11.5385	11929	10628	10985	0	0	A27BKFN6UB1LDP	d1fju11kh5	35	Other	Senior	White	0	agree	Female	Fluent	'Smooth'	'Naive'	no
13	7	d1fju11kh5	remComp3	1	19	2015-07-02T14:42:41-04:00	24.0421	2	Proverbs.csv	MemoryV2.csv	RememberV2		Beating the drum is in vain after the party has ended.	It's too late to cover the well when the child is drowned.	none	xc	all	doesn't matter	50	TestP1	user	0.5	Which prior STUDIED proverb from this list means the same thing as this one? If no other studied proverb from this list means the same thing, write "none".		off	p2No	19883	p2	No	12.9032	23298	21612	22222	0	0	A27BKFN6UB1LDP	d1fju11kh5	35	Other	Senior	White	0	agree	Female	Fluent	'Smooth'	'Naive'	no
13	7	d1fju11kh5	remComp3	1	20	2015-07-02T14:42:57-04:00	16.2179	2	Proverbs.csv	MemoryV2.csv	RememberV2		Don't sell the fur until the bear has been shot.	Don't make clothes before the baby is born.	Don't make clothes before the baby is born.	sdf	all	doesn't matter	21	TestP1	user	0.5	Which prior STUDIED proverb from this list means the same thing as this one? If no other studied proverb from this list means the same thing, write "none".		off	p2Yes	11929	p2	Yes	100	15779	no press	no press	1	1	A27BKFN6UB1LDP	d1fju11kh5	35	Other	Senior	White	0	agree	Female	Fluent	'Smooth'	'Naive'	no
13	7	d1fju11kh5	remComp3	1	21	2015-07-02T14:43:18-04:00	21.1071	2	Proverbs.csv	MemoryV2.csv	RememberV2		He who holds two watermelons in one arm will drop both.	He who goes after two hares at the same time will catch neither.	none	tyui	all	doesn't matter	22	TestP1	user	0.5	Which prior STUDIED proverb from this list means the same thing as this one? If no other studied proverb from this list means the same thing, write "none".		off	p1Yes	11919	p1	Yes	8.82353	19899	14144	18584	0	0	A27BKFN6UB1LDP	d1fju11kh5	35	Other	Senior	White	0	agree	Female	Fluent	'Smooth'	'Naive'	no
13	7	d1fju11kh5	remComp3	1	22	2015-07-02T14:43:33-04:00	15.32	2	Proverbs.csv	MemoryV2.csv	RememberV2		A book with a fancy cover reads no better.	Garlic is garlic even if soaked in honey.	none	pa	all	doesn't matter	24	TestP1	user	0.5	Which prior STUDIED proverb from this list means the same thing as this one? If no other studied proverb from this list means the same thing, write "none".		off	p1No	20922	p1	No	17.7778	14927	13069	13674	0	0	A27BKFN6UB1LDP	d1fju11kh5	35	Other	Senior	White	0	agree	Female	Fluent	'Smooth'	'Naive'	no
13	7	d1fju11kh5	remComp3	1	23	2015-07-02T14:43:45-04:00	12.3363	2	Proverbs.csv	MemoryV2.csv	RememberV2		He who goes after two hares at the same time will catch neither.	He who holds two watermelons in one arm will drop both.	He who holds two watermelons in one arm will drop both.	tyui	all	doesn't matter	23	TestP1	user	0.5	Which prior STUDIED proverb from this list means the same thing as this one? If no other studied proverb from this list means the same thing, write "none".		off	p2Yes	19899	p2	Yes	100	11919	no press	no press	1	1	A27BKFN6UB1LDP	d1fju11kh5	35	Other	Senior	White	0	agree	Female	Fluent	'Smooth'	'Naive'	no
13	7	d1fju11kh5	remComp3	1	24	2015-07-02T14:44:07-04:00	21.4202	2	Proverbs.csv	MemoryV2.csv	RememberV2		Wipe the filth from your own window before you take the specks off of mine.	Clean your own finger before you point at my smudges.	none	asd	all	doesn't matter	52	TestP1	user	0.5	Which prior STUDIED proverb from this list means the same thing as this one? If no other studied proverb from this list means the same thing, write "none".		off	p2No	14927	p2	No	14.0351	20922	19130	19695	0	0	A27BKFN6UB1LDP	d1fju11kh5	35	Other	Senior	White	0	agree	Female	Fluent	'Smooth'	'Naive'	no
13	7	d1fju11kh5	remComp3	1	25	2015-07-02T14:44:21-04:00	14.1126	2	Proverbs.csv	MemoryV2.csv	RememberV2		The fox hunts far from his hole.	Crafty robbers steal miles away from home.	none	zx	all	doesn't matter	26	TestP1	user	0.5	Which prior STUDIED proverb from this list means the same thing as this one? If no other studied proverb from this list means the same thing, write "none".		off	p1No	18961	p1	No	8.69565	13794	11932	12542	0	0	A27BKFN6UB1LDP	d1fju11kh5	35	Other	Senior	White	0	agree	Female	Fluent	'Smooth'	'Naive'	no
13	7	d1fju11kh5	remComp3	1	26	2015-07-02T14:44:44-04:00	23.1494	2	Proverbs.csv	MemoryV2.csv	RememberV2		Milk a cow too often and you will draw blood.	Dip from the well needlessly and it will go dry.	He who holds two watermelons in one arm will drop both.	airs	all	doesn't matter	28	TestP1	user	0.5	Which prior STUDIED proverb from this list means the same thing as this one? If no other studied proverb from this list means the same thing, write "none".		off	p1Yes	15383	p1	Yes	36.8932	22760	no press	no press	0	0	A27BKFN6UB1LDP	d1fju11kh5	35	Other	Senior	White	0	agree	Female	Fluent	'Smooth'	'Naive'	no
13	7	d1fju11kh5	remComp3	1	27	2015-07-02T14:45:06-04:00	21.394	2	Proverbs.csv	MemoryV2.csv	RememberV2		One bit of rat dung in the soup spoils the whole pot.	One rotten apple will spoil the whole barrel.	none	qwe	all	doesn't matter	54	TestP1	user	0.5	Which prior STUDIED proverb from this list means the same thing as this one? If no other studied proverb from this list means the same thing, write "none".		off	p2No	13794	p2	No	12.2449	18961	17108	17737	0	0	A27BKFN6UB1LDP	d1fju11kh5	35	Other	Senior	White	0	agree	Female	Fluent	'Smooth'	'Naive'	no
13	7	d1fju11kh5	remComp3	1	28	2015-07-02T14:45:21-04:00	15.7969	2	Proverbs.csv	MemoryV2.csv	RememberV2		Dip from the well needlessly and it will go dry.	Milk a cow too often and you will draw blood.	Milk a cow too often and you will draw blood.	airs	all	doesn't matter	29	TestP1	user	0.5	Which prior STUDIED proverb from this list means the same thing as this one? If no other studied proverb from this list means the same thing, write "none".		off	p2Yes	22760	p2	Yes	100	15383	no press	no press	1	1	A27BKFN6UB1LDP	d1fju11kh5	35	Other	Senior	White	0	agree	Female	Fluent	'Smooth'	'Naive'	no
13	7	d1fju11kh5	remComp3	1	29	2015-07-02T14:45:44-04:00	22.9484	2	Proverbs.csv	MemoryV2.csv	RememberV2		No one plant grows in every soil.	One key does not open every lock.	none	ar	all	doesn't matter	30	TestP1	user	0.5	Which prior STUDIED proverb from this list means the same thing as this one? If no other studied proverb from this list means the same thing, write "none".		off	p1Yes	18716	p1	Yes	16.2162	22363	20528	21153	0	0	A27BKFN6UB1LDP	d1fju11kh5	35	Other	Senior	White	0	agree	Female	Fluent	'Smooth'	'Naive'	no
13	7	d1fju11kh5	remComp3	1	30	2015-07-02T14:46:01-04:00	16.397	2	Proverbs.csv	MemoryV2.csv	RememberV2		Only she who wears the shoe knows where it pinches.	Only she who is in the convent knows what goes on inside.	none	we	all	doesn't matter	32	TestP1	user	0.5	Which prior STUDIED proverb from this list means the same thing as this one? If no other studied proverb from this list means the same thing, write "none".		off	p1No	13492	p1	No	13.1148	16037	14106	14675	0	0	A27BKFN6UB1LDP	d1fju11kh5	35	Other	Senior	White	0	agree	Female	Fluent	'Smooth'	'Naive'	no
13	7	d1fju11kh5	remComp3	1	31	2015-07-02T14:46:20-04:00	19.1146	2	Proverbs.csv	MemoryV2.csv	RememberV2		One key does not open every lock.	No one plant grows in every soil.	No one plant grows in every soil.	ar	all	doesn't matter	31	TestP1	user	0.5	Which prior STUDIED proverb from this list means the same thing as this one? If no other studied proverb from this list means the same thing, write "none".		off	p2Yes	22363	p2	Yes	100	18716	no press	no press	1	1	A27BKFN6UB1LDP	d1fju11kh5	35	Other	Senior	White	0	agree	Female	Fluent	'Smooth'	'Naive'	no
13	7	d1fju11kh5	remComp3	1	32	2015-07-02T14:46:34-04:00	13.7943	2	Proverbs.csv	MemoryV2.csv	RememberV2		Bitten by a snake, afraid of the rope for ten years.	He who has once burnt his mouth will forever blow on his soup.	none	tyu	all	doesn't matter	56	TestP1	user	0.5	Which prior STUDIED proverb from this list means the same thing as this one? If no other studied proverb from this list means the same thing, write "none".		off	p2No	16037	p2	No	9.09091	13492	11739	12379	0	0	A27BKFN6UB1LDP	d1fju11kh5	35	Other	Senior	White	0	agree	Female	Fluent	'Smooth'	'Naive'	no
13	7	d1fju11kh5	remComp3	1	33	2015-07-02T14:49:22-04:00	168.019	2	Proverbs.csv	MemoryV2.csv	RememberV2		As you sow, so shall you reap.	As you make your bed, so must you lie in it.	none	sd	all	doesn't matter	34	TestP1	user	0.5	Which prior STUDIED proverb from this list means the same thing as this one? If no other studied proverb from this list means the same thing, write "none".		off	p1Yes	14884	p1	Yes	4.16667	167628	165418	166359	0	0	A27BKFN6UB1LDP	d1fju11kh5	35	Other	Senior	White	0	agree	Female	Fluent	'Smooth'	'Naive'	no
13	7	d1fju11kh5	remComp3	1	34	2015-07-02T14:49:40-04:00	17.8726	2	Proverbs.csv	MemoryV2.csv	RememberV2		A blind man should not judge colors.	A deaf man makes a poor music critic.	Only she who wears the shoe knows where it pinches.	xcv	all	doesn't matter	36	TestP1	user	0.5	Which prior STUDIED proverb from this list means the same thing as this one? If no other studied proverb from this list means the same thing, write "none".		off	p1No	9281	p1	No	31.8182	17479	no press	no press	0	0	A27BKFN6UB1LDP	d1fju11kh5	35	Other	Senior	White	0	agree	Female	Fluent	'Smooth'	'Naive'	no
13	7	d1fju11kh5	remComp3	1	35	2015-07-02T14:49:55-04:00	15.2934	2	Proverbs.csv	MemoryV2.csv	RememberV2		As you make your bed, so must you lie in it.	As you sow, so shall you reap.	As you sow, so shall you reap.	sd	all	doesn't matter	35	TestP1	user	0.5	Which prior STUDIED proverb from this list means the same thing as this one? If no other studied proverb from this list means the same thing, write "none".		off	p2Yes	167628	p2	Yes	100	14884	no press	no press	1	1	A27BKFN6UB1LDP	d1fju11kh5	35	Other	Senior	White	0	agree	Female	Fluent	'Smooth'	'Naive'	no
13	7	d1fju11kh5	remComp3	1	36	2015-07-02T14:50:04-04:00	9.66072	2	Proverbs.csv	MemoryV2.csv	RememberV2		The tallest blade of grass is the first to be cut.	The nail that sticks up will be hammered down.	none	qw	all	doesn't matter	58	TestP1	user	0.5	Which prior STUDIED proverb from this list means the same thing as this one? If no other studied proverb from this list means the same thing, write "none".		off	p2No	17479	p2	No	12	9281	7760	8076	0	0	A27BKFN6UB1LDP	d1fju11kh5	35	Other	Senior	White	0	agree	Female	Fluent	'Smooth'	'Naive'	no
13	7	d1fju11kh5	remComp3	1	37	2015-07-02T14:50:17-04:00	12.7015	2	Proverbs.csv	MemoryV2.csv	RememberV2		A footstool will serve when the chair is broken.	Beer will satisfy when the wine is gone.	none	asdj	all	doesn't matter	38	TestP1	user	0.5	Which prior STUDIED proverb from this list means the same thing as this one? If no other studied proverb from this list means the same thing, write "none".		off	p1No	15495	p1	No	18.1818	12319	10215	10587	0	0	A27BKFN6UB1LDP	d1fju11kh5	35	Other	Senior	White	0	agree	Female	Fluent	'Smooth'	'Naive'	no
13	7	d1fju11kh5	remComp3	1	38	2015-07-02T14:50:29-04:00	11.4011	2	Proverbs.csv	MemoryV2.csv	RememberV2		One today is worth two tomorrows.	Better an egg today than a hen tomorrow.	none	pair	all	doesn't matter	40	TestP1	user	0.5	Which prior STUDIED proverb from this list means the same thing as this one? If no other studied proverb from this list means the same thing, write "none".		off	p1Yes	11580	p1	Yes	18.1818	11084	9730	10043	0	0	A27BKFN6UB1LDP	d1fju11kh5	35	Other	Senior	White	0	agree	Female	Fluent	'Smooth'	'Naive'	no
13	7	d1fju11kh5	remComp3	1	39	2015-07-02T14:50:45-04:00	16.1347	2	Proverbs.csv	MemoryV2.csv	RememberV2		Other people's wives are more beautiful.	Your neighbor's apples are the sweetest.	none	wer	all	doesn't matter	60	TestP1	user	0.5	Which prior STUDIED proverb from this list means the same thing as this one? If no other studied proverb from this list means the same thing, write "none".		off	p2No	12319	p2	No	13.6364	15495	14286	14587	0	0	A27BKFN6UB1LDP	d1fju11kh5	35	Other	Senior	White	0	agree	Female	Fluent	'Smooth'	'Naive'	no
13	7	d1fju11kh5	remComp3	1	40	2015-07-02T14:50:57-04:00	11.9429	2	Proverbs.csv	MemoryV2.csv	RememberV2		Better an egg today than a hen tomorrow.	One today is worth two tomorrows.	Today is worth two tomorrows.	pair	all	doesn't matter	41	TestP1	user	0.5	Which prior STUDIED proverb from this list means the same thing as this one? If no other studied proverb from this list means the same thing, write "none".		off	p2Yes	11084	p2	Yes	93.5484	11580	5669	10986	1	0	A27BKFN6UB1LDP	d1fju11kh5	35	Other	Senior	White	0	agree	Female	Fluent	'Smooth'	'Naive'	no
13	7	d1fju11kh5	remComp3	1	43	2015-07-02T14:58:10-04:00	125.079	2	Proverbs.csv	MemoryV2.csv	RememberV2				As you sow, so shall you reap, Milk a cow too often and you will draw blood, No one plant grows in every soil, Bigger roosters start to crow later, He who lies with dogs will get fleas				0	FreeRecall	user	120	Please type in any of the previous proverbs from the list that you remember. You can submit your answers after spending AT LEAST 2 minutes trying to remember them.		off	freeRecall				0	124691	15521	122690	0	0	A27BKFN6UB1LDP	d1fju11kh5	35	Other	Senior	White	0	agree	Female	Fluent	'Smooth'	'Naive'	no
17	8	1gio71hj40	remComp3	1	1	2015-07-02T14:14:22-04:00	8.03223	1	Proverbs.csv	MemoryV1.csv	RememberV1		A shattered mirror never again reflects.	The fallen blossom never returns to the branch.	none	xcvb	all	doesn't matter	2	TestP1	user	0.5	Which prior STUDIED proverb from this list means the same thing as this one? If no other studied proverb from this list means the same thing, write "none".		off	p1No	29533	p1	No	15.6863	7910	2514	3785	0	0	A2LXPQS44US390	1gio71hj40	44	Other	Select Option	White	0	agree	Male	Fluent	'Smooth'	'Naive'	no
17	8	1gio71hj40	remComp3	1	2	2015-07-02T14:15:30-04:00	67.9238	1	Proverbs.csv	MemoryV1.csv	RememberV1		One key does not open every lock.	No one plant grows in every soil.	none	ar	all	doesn't matter	4	TestP1	user	0.5	Which prior STUDIED proverb from this list means the same thing as this one? If no other studied proverb from this list means the same thing, write "none".		off	p1Yes	20971	p1	Yes	21.6216	67658	4033	6991	0	0	A2LXPQS44US390	1gio71hj40	44	Other	Select Option	White	0	agree	Male	Fluent	'Smooth'	'Naive'	no
17	8	1gio71hj40	remComp3	1	3	2015-07-02T14:16:00-04:00	29.7204	1	Proverbs.csv	MemoryV1.csv	RememberV1		One bit of rat dung in the soup spoils the whole pot.	One rotten apple will spoil the whole barrel.	none	qwe	all	doesn't matter	42	TestP1	user	0.5	Which prior STUDIED proverb from this list means the same thing as this one? If no other studied proverb from this list means the same thing, write "none".		off	p2No	7910	p2	No	12.2449	29533	4713	28280	0	0	A2LXPQS44US390	1gio71hj40	44	Other	Select Option	White	0	agree	Male	Fluent	'Smooth'	'Naive'	no
17	8	1gio71hj40	remComp3	1	4	2015-07-02T14:16:21-04:00	21.1211	1	Proverbs.csv	MemoryV1.csv	RememberV1		No one plant grows in every soil.	One key does not open every lock.	One key does not open every lock	ar	all	doesn't matter	5	TestP1	user	0.5	Which prior STUDIED proverb from this list means the same thing as this one? If no other studied proverb from this list means the same thing, write "none".		off	p2Yes	67658	p2	Yes	98.4615	20971	18656	18656	1	0	A2LXPQS44US390	1gio71hj40	44	Other	Select Option	White	0	agree	Male	Fluent	'Smooth'	'Naive'	no
17	8	1gio71hj40	remComp3	1	5	2015-07-02T14:16:43-04:00	21.9389	1	Proverbs.csv	MemoryV1.csv	RememberV1		Beer will satisfy when the wine is gone.	A footstool will serve when the chair is broken.	none	asdj	all	doesn't matter	6	TestP1	user	0.5	Which prior STUDIED proverb from this list means the same thing as this one? If no other studied proverb from this list means the same thing, write "none".		off	p1No	15253	p1	No	11.5385	21777	19308	20723	0	0	A2LXPQS44US390	1gio71hj40	44	Other	Select Option	White	0	agree	Male	Fluent	'Smooth'	'Naive'	no
17	8	1gio71hj40	remComp3	1	6	2015-07-02T14:16:55-04:00	12.0031	1	Proverbs.csv	MemoryV1.csv	RememberV1		He who sits next to a snake begins to slither.	He who lies with dogs will get fleas.	none	par	all	doesn't matter	8	TestP1	user	0.5	Which prior STUDIED proverb from this list means the same thing as this one? If no other studied proverb from this list means the same thing, write "none".		off	p1Yes	13146	p1	Yes	9.7561	11847	8410	8769	0	0	A2LXPQS44US390	1gio71hj40	44	Other	Select Option	White	0	agree	Male	Fluent	'Smooth'	'Naive'	no
17	8	1gio71hj40	remComp3	1	7	2015-07-02T14:17:10-04:00	15.4055	1	Proverbs.csv	MemoryV1.csv	RememberV1		Wipe the filth from your own window before you take the specks off of mine.	Clean your own finger before you point at my smudges.	none	asd	all	doesn't matter	44	TestP1	user	0.5	Which prior STUDIED proverb from this list means the same thing as this one? If no other studied proverb from this list means the same thing, write "none".		off	p2No	21777	p2	No	14.0351	15253	12809	13168	0	0	A2LXPQS44US390	1gio71hj40	44	Other	Select Option	White	0	agree	Male	Fluent	'Smooth'	'Naive'	no
17	8	1gio71hj40	remComp3	1	8	2015-07-02T14:17:23-04:00	13.2944	1	Proverbs.csv	MemoryV1.csv	RememberV1		He who lies with dogs will get fleas.	He who sits next to a snake begins to slither.	He who sits next to a snake begins to slither	par	all	doesn't matter	9	TestP1	user	0.5	Which prior STUDIED proverb from this list means the same thing as this one? If no other studied proverb from this list means the same thing, write "none".		off	p2Yes	11847	p2	Yes	98.9011	13146	12162	12164	1	0	A2LXPQS44US390	1gio71hj40	44	Other	Select Option	White	0	agree	Male	Fluent	'Smooth'	'Naive'	no
17	8	1gio71hj40	remComp3	1	9	2015-07-02T14:17:43-04:00	19.9139	1	Proverbs.csv	MemoryV1.csv	RememberV1		Only she who is in the convent knows what goes on inside.	Only she who wears the shoe knows where it pinches.	none	we	all	doesn't matter	10	TestP1	user	0.5	Which prior STUDIED proverb from this list means the same thing as this one? If no other studied proverb from this list means the same thing, write "none".		off	p1Yes	13200	p1	Yes	14.5455	19741	14657	16592	0	0	A2LXPQS44US390	1gio71hj40	44	Other	Select Option	White	0	agree	Male	Fluent	'Smooth'	'Naive'	no
17	8	1gio71hj40	remComp3	1	10	2015-07-02T14:18:05-04:00	21.8523	1	Proverbs.csv	MemoryV1.csv	RememberV1		Drops gather one at a time to become an ocean.	Pennies and pennies make pounds and pounds.	none	asdf	all	doesn't matter	12	TestP1	user	0.5	Which prior STUDIED proverb from this list means the same thing as this one? If no other studied proverb from this list means the same thing, write "none".		off	p1No	18020	p1	No	12.766	21701	19241	19695	0	0	A2LXPQS44US390	1gio71hj40	44	Other	Select Option	White	0	agree	Male	Fluent	'Smooth'	'Naive'	no
17	8	1gio71hj40	remComp3	1	11	2015-07-02T14:18:18-04:00	13.3573	1	Proverbs.csv	MemoryV1.csv	RememberV1		Only she who wears the shoe knows where it pinches.	Only she who is in the convent knows what goes on inside.	Only she who is in the convent knows what goes on inside	we	all	doesn't matter	11	TestP1	user	0.5	Which prior STUDIED proverb from this list means the same thing as this one? If no other studied proverb from this list means the same thing, write "none".		off	p2Yes	19741	p2	Yes	99.115	13200	11963	11963	1	0	A2LXPQS44US390	1gio71hj40	44	Other	Select Option	White	0	agree	Male	Fluent	'Smooth'	'Naive'	no
17	8	1gio71hj40	remComp3	1	12	2015-07-02T14:18:37-04:00	18.2196	1	Proverbs.csv	MemoryV1.csv	RememberV1		Don't make clothes before the baby is born.	Don't sell the fur until the bear has been shot.	none	sdf	all	doesn't matter	46	TestP1	user	0.5	Which prior STUDIED proverb from this list means the same thing as this one? If no other studied proverb from this list means the same thing, write "none".		off	p2No	21701	p2	No	11.5385	18020	16192	16583	0	0	A2LXPQS44US390	1gio71hj40	44	Other	Select Option	White	0	agree	Male	Fluent	'Smooth'	'Naive'	no
17	8	1gio71hj40	remComp3	1	13	2015-07-02T14:18:59-04:00	22.0444	1	Proverbs.csv	MemoryV1.csv	RememberV1		The nail that sticks up will be hammered down.	The tallest blade of grass is the first to be cut.	none	qw	all	doesn't matter	14	TestP1	user	0.5	Which prior STUDIED proverb from this list means the same thing as this one? If no other studied proverb from this list means the same thing, write "none".		off	p1Yes	10444	p1	Yes	7.40741	21887	18997	19425	0	0	A2LXPQS44US390	1gio71hj40	44	Other	Select Option	White	0	agree	Male	Fluent	'Smooth'	'Naive'	no
17	8	1gio71hj40	remComp3	1	14	2015-07-02T14:19:33-04:00	34.7872	1	Proverbs.csv	MemoryV1.csv	RememberV1		It is not the sheep that baahs the most that gives the most wool.	An empty vessel makes the most noise.	none	sdfg	all	doesn't matter	16	TestP1	user	0.5	Which prior STUDIED proverb from this list means the same thing as this one? If no other studied proverb from this list means the same thing, write "none".		off	p1No	61002	p1	No	14.6341	34626	32310	32807	0	0	A2LXPQS44US390	1gio71hj40	44	Other	Select Option	White	0	agree	Male	Fluent	'Smooth'	'Naive'	no
17	8	1gio71hj40	remComp3	1	15	2015-07-02T14:19:44-04:00	10.6049	1	Proverbs.csv	MemoryV1.csv	RememberV1		The tallest blade of grass is the first to be cut.	The nail that sticks up will be hammered down.	The nail that sticks up will be hammered down	qw	all	doesn't matter	15	TestP1	user	0.5	Which prior STUDIED proverb from this list means the same thing as this one? If no other studied proverb from this list means the same thing, write "none".		off	p2Yes	21887	p2	Yes	98.9011	10444	9600	9600	1	0	A2LXPQS44US390	1gio71hj40	44	Other	Select Option	White	0	agree	Male	Fluent	'Smooth'	'Naive'	no
17	8	1gio71hj40	remComp3	1	16	2015-07-02T14:20:45-04:00	61.1754	1	Proverbs.csv	MemoryV1.csv	RememberV1		The servant's toil makes the master look good.	The guts of the soldier make the general great.	none	zxcv	all	doesn't matter	48	TestP1	user	0.5	Which prior STUDIED proverb from this list means the same thing as this one? If no other studied proverb from this list means the same thing, write "none".		off	p2No	34626	p2	No	11.7647	61002	58717	59060	0	0	A2LXPQS44US390	1gio71hj40	44	Other	Select Option	White	0	agree	Male	Fluent	'Smooth'	'Naive'	no
17	8	1gio71hj40	remComp3	1	17	2015-07-02T14:21:09-04:00	23.431	1	Proverbs.csv	MemoryV1.csv	RememberV1		As you sow, so shall you reap.	As you make your bed, so must you lie in it.	none	sd	all	doesn't matter	18	TestP1	user	0.5	Which prior STUDIED proverb from this list means the same thing as this one? If no other studied proverb from this list means the same thing, write "none".		off	p1Yes	9524	p1	Yes	4.16667	23255	14110	14442	0	0	A2LXPQS44US390	1gio71hj40	44	Other	Select Option	White	0	agree	Male	Fluent	'Smooth'	'Naive'	no
17	8	1gio71hj40	remComp3	1	18	2015-07-02T14:21:59-04:00	50.3879	1	Proverbs.csv	MemoryV1.csv	RememberV1		I escaped the thunder but fell into lightning.	He avoided the bear but fell into the pit.	none	pairs	all	doesn't matter	20	TestP1	user	0.5	Which prior STUDIED proverb from this list means the same thing as this one? If no other studied proverb from this list means the same thing, write "none".		off	p1No	34363	p1	No	13.0435	50205	48217	48553	0	0	A2LXPQS44US390	1gio71hj40	44	Other	Select Option	White	0	agree	Male	Fluent	'Smooth'	'Naive'	no
17	8	1gio71hj40	remComp3	1	19	2015-07-02T14:22:09-04:00	9.65941	1	Proverbs.csv	MemoryV1.csv	RememberV1		As you make your bed, so must you lie in it.	As you sow, so shall you reap.	As you sow, so shall you reap	sd	all	doesn't matter	19	TestP1	user	0.5	Which prior STUDIED proverb from this list means the same thing as this one? If no other studied proverb from this list means the same thing, write "none".		off	p2Yes	23255	p2	Yes	98.3051	9524	8448	8448	1	0	A2LXPQS44US390	1gio71hj40	44	Other	Select Option	White	0	agree	Male	Fluent	'Smooth'	'Naive'	no
17	8	1gio71hj40	remComp3	1	20	2015-07-02T14:22:43-04:00	34.5746	1	Proverbs.csv	MemoryV1.csv	RememberV1		If you sit in a hot bath, you think the whole town is warm.	A liar thinks everyone lies.	none	qwer	all	doesn't matter	50	TestP1	user	0.5	Which prior STUDIED proverb from this list means the same thing as this one? If no other studied proverb from this list means the same thing, write "none".		off	p2No	50205	p2	No	25	34363	32655	32927	0	0	A2LXPQS44US390	1gio71hj40	44	Other	Select Option	White	0	agree	Male	Fluent	'Smooth'	'Naive'	no
17	8	1gio71hj40	remComp3	1	21	2015-07-02T14:22:57-04:00	13.2832	1	Proverbs.csv	MemoryV1.csv	RememberV1		A deaf man makes a poor music critic.	A blind man should not judge colors.	The servant's toil makes the master look good	xcv	all	doesn't matter	22	TestP1	user	0.5	Which prior STUDIED proverb from this list means the same thing as this one? If no other studied proverb from this list means the same thing, write "none".		off	p1No	52271	p1	No	29.6296	13148	12407	12407	0	0	A2LXPQS44US390	1gio71hj40	44	Other	Select Option	White	0	agree	Male	Fluent	'Smooth'	'Naive'	no
17	8	1gio71hj40	remComp3	1	22	2015-07-02T14:23:21-04:00	23.931	1	Proverbs.csv	MemoryV1.csv	RememberV1		Bitten by a snake, afraid of the rope for ten years.	He who has once burnt his mouth will forever blow on his soup.	If you sit in a hot bath, you think the whole town is warm	tyu	all	doesn't matter	24	TestP1	user	0.5	Which prior STUDIED proverb from this list means the same thing as this one? If no other studied proverb from this list means the same thing, write "none".		off	p1Yes	13597	p1	Yes	25	23753	22925	22926	0	0	A2LXPQS44US390	1gio71hj40	44	Other	Select Option	White	0	agree	Male	Fluent	'Smooth'	'Naive'	no
17	8	1gio71hj40	remComp3	1	23	2015-07-02T14:24:13-04:00	52.443	1	Proverbs.csv	MemoryV1.csv	RememberV1		Beating the drum is in vain after the party has ended.	It's too late to cover the well when the child is drowned.	One key does not open every lock	xc	all	doesn't matter	52	TestP1	user	0.5	Which prior STUDIED proverb from this list means the same thing as this one? If no other studied proverb from this list means the same thing, write "none".		off	p2No	13148	p2	No	28.8889	52271	51394	51395	0	0	A2LXPQS44US390	1gio71hj40	44	Other	Select Option	White	0	agree	Male	Fluent	'Smooth'	'Naive'	no
17	8	1gio71hj40	remComp3	1	24	2015-07-02T14:24:27-04:00	13.7455	1	Proverbs.csv	MemoryV1.csv	RememberV1		He who has once burnt his mouth will forever blow on his soup.	Bitten by a snake, afraid of the rope for ten years.	One bit of rat dung in the soup spoils the whole pot	tyu	all	doesn't matter	25	TestP1	user	0.5	Which prior STUDIED proverb from this list means the same thing as this one? If no other studied proverb from this list means the same thing, write "none".		off	p2Yes	23753	p2	Yes	38.4615	13597	12808	12808	0	0	A2LXPQS44US390	1gio71hj40	44	Other	Select Option	White	0	agree	Male	Fluent	'Smooth'	'Naive'	no
17	8	1gio71hj40	remComp3	1	25	2015-07-02T14:24:37-04:00	10.6615	1	Proverbs.csv	MemoryV1.csv	RememberV1		Even expensive silver will tarnish.	No rose stays red for a hundred days.	Beer will satisfy when the wine is gone	ars	all	doesn't matter	26	TestP1	user	0.5	Which prior STUDIED proverb from this list means the same thing as this one? If no other studied proverb from this list means the same thing, write "none".		off	p1Yes	33369	p1	Yes	15.7895	10454	9769	9769	0	0	A2LXPQS44US390	1gio71hj40	44	Other	Select Option	White	0	agree	Male	Fluent	'Smooth'	'Naive'	no
17	8	1gio71hj40	remComp3	1	26	2015-07-02T14:24:50-04:00	12.2434	1	Proverbs.csv	MemoryV1.csv	RememberV1		He who goes after two hares at the same time will catch neither.	He who holds two watermelons in one arm will drop both.	It is not the sheep that baahs the most that gives the most wool	tyui	all	doesn't matter	28	TestP1	user	0.5	Which prior STUDIED proverb from this list means the same thing as this one? If no other studied proverb from this list means the same thing, write "none".		off	p1No	9125	p1	No	26.8908	12092	10944	10945	0	0	A2LXPQS44US390	1gio71hj40	44	Other	Select Option	White	0	agree	Male	Fluent	'Smooth'	'Naive'	no
17	8	1gio71hj40	remComp3	1	27	2015-07-02T14:25:23-04:00	33.5426	1	Proverbs.csv	MemoryV1.csv	RememberV1		No rose stays red for a hundred days.	Even expensive silver will tarnish.	Beer will satisfy when the wine is gone	ars	all	doesn't matter	27	TestP1	user	0.5	Which prior STUDIED proverb from this list means the same thing as this one? If no other studied proverb from this list means the same thing, write "none".		off	p2Yes	10454	p2	Yes	35.1351	33369	32748	32749	0	0	A2LXPQS44US390	1gio71hj40	44	Other	Select Option	White	0	agree	Male	Fluent	'Smooth'	'Naive'	no
17	8	1gio71hj40	remComp3	1	28	2015-07-02T14:25:33-04:00	9.48056	1	Proverbs.csv	MemoryV1.csv	RememberV1		The fox hunts far from his hole.	Crafty robbers steal miles away from home.	Wipe the filth from your own window before you take the specks off of mine	zx	all	doesn't matter	54	TestP1	user	0.5	Which prior STUDIED proverb from this list means the same thing as this one? If no other studied proverb from this list means the same thing, write "none".		off	p2No	12092	p2	No	25.8621	9125	8442	8442	0	0	A2LXPQS44US390	1gio71hj40	44	Other	Select Option	White	0	agree	Male	Fluent	'Smooth'	'Naive'	no
17	8	1gio71hj40	remComp3	1	29	2015-07-02T14:25:46-04:00	13.04	1	Proverbs.csv	MemoryV1.csv	RememberV1		First to the mill in the morning gets to grind first.	A sleeping fox catches no game.	The nail that sticks up will be hammered down	ty	all	doesn't matter	30	TestP1	user	0.5	Which prior STUDIED proverb from this list means the same thing as this one? If no other studied proverb from this list means the same thing, write "none".		off	p1No	13455	p1	No	23.6842	12739	12136	12136	0	0	A2LXPQS44US390	1gio71hj40	44	Other	Select Option	White	0	agree	Male	Fluent	'Smooth'	'Naive'	no
17	8	1gio71hj40	remComp3	1	30	2015-07-02T14:26:07-04:00	21.6716	1	Proverbs.csv	MemoryV1.csv	RememberV1		As the old robin chirps, so chirps the young.	As the big hound is, so will the pup be.	He who sits next to a snake begins to slither	pars	all	doesn't matter	32	TestP1	user	0.5	Which prior STUDIED proverb from this list means the same thing as this one? If no other studied proverb from this list means the same thing, write "none".		off	p1Yes	27743	p1	Yes	32.9412	19039	18188	18188	0	0	A2LXPQS44US390	1gio71hj40	44	Other	Select Option	White	0	agree	Male	Fluent	'Smooth'	'Naive'	no
17	8	1gio71hj40	remComp3	1	31	2015-07-02T14:26:21-04:00	13.6033	1	Proverbs.csv	MemoryV1.csv	RememberV1		Dip from the well needlessly and it will go dry.	Milk a cow too often and you will draw blood.	One bit of rat dung in the soup spoils the whole pot	airs	all	doesn't matter	56	TestP1	user	0.5	Which prior STUDIED proverb from this list means the same thing as this one? If no other studied proverb from this list means the same thing, write "none".		off	p2No	12739	p2	No	22.6804	13455	12659	12660	0	0	A2LXPQS44US390	1gio71hj40	44	Other	Select Option	White	0	agree	Male	Fluent	'Smooth'	'Naive'	no
17	8	1gio71hj40	remComp3	1	32	2015-07-02T14:26:49-04:00	27.9046	1	Proverbs.csv	MemoryV1.csv	RememberV1		As the big hound is, so will the pup be.	As the old robin chirps, so chirps the young.	none	pars	all	doesn't matter	33	TestP1	user	0.5	Which prior STUDIED proverb from this list means the same thing as this one? If no other studied proverb from this list means the same thing, write "none".		off	p2Yes	19039	p2	Yes	12.2449	27743	25686	26146	0	0	A2LXPQS44US390	1gio71hj40	44	Other	Select Option	White	0	agree	Male	Fluent	'Smooth'	'Naive'	no
17	8	1gio71hj40	remComp3	1	33	2015-07-02T14:27:10-04:00	21.5887	1	Proverbs.csv	MemoryV1.csv	RememberV1		Other people's wives are more beautiful.	Your neighbor's apples are the sweetest.	Wipe the filth from your own window before you take the specks off of mine	wer	all	doesn't matter	34	TestP1	user	0.5	Which prior STUDIED proverb from this list means the same thing as this one? If no other studied proverb from this list means the same thing, write "none".		off	p1No	7846	p1	No	38.5965	21436	20807	20807	0	0	A2LXPQS44US390	1gio71hj40	44	Other	Select Option	White	0	agree	Male	Fluent	'Smooth'	'Naive'	no
17	8	1gio71hj40	remComp3	1	34	2015-07-02T14:27:25-04:00	14.8217	1	Proverbs.csv	MemoryV1.csv	RememberV1		Into ruin will fall a village with many mayors.	Two captains sink the ship.	As you sow, so shall you reap	pai	all	doesn't matter	36	TestP1	user	0.5	Which prior STUDIED proverb from this list means the same thing as this one? If no other studied proverb from this list means the same thing, write "none".		off	p1Yes	23080	p1	Yes	28.5714	14635	14079	14079	0	0	A2LXPQS44US390	1gio71hj40	44	Other	Select Option	White	0	agree	Male	Fluent	'Smooth'	'Naive'	no
17	8	1gio71hj40	remComp3	1	35	2015-07-02T14:27:33-04:00	7.98518	1	Proverbs.csv	MemoryV1.csv	RememberV1		One today is worth two tomorrows.	Better an egg today than a hen tomorrow.	none	pair	all	doesn't matter	58	TestP1	user	0.5	Which prior STUDIED proverb from this list means the same thing as this one? If no other studied proverb from this list means the same thing, write "none".		off	p2No	21436	p2	No	18.1818	7846	5794	6200	0	0	A2LXPQS44US390	1gio71hj40	44	Other	Select Option	White	0	agree	Male	Fluent	'Smooth'	'Naive'	no
17	8	1gio71hj40	remComp3	1	36	2015-07-02T14:27:56-04:00	23.2362	1	Proverbs.csv	MemoryV1.csv	RememberV1		Two captains sink the ship.	Into ruin will fall a village with many mayors.	none	pai	all	doesn't matter	37	TestP1	user	0.5	Which prior STUDIED proverb from this list means the same thing as this one? If no other studied proverb from this list means the same thing, write "none".		off	p2Yes	14635	p2	Yes	15.6863	23080	21311	21651	0	0	A2LXPQS44US390	1gio71hj40	44	Other	Select Option	White	0	agree	Male	Fluent	'Smooth'	'Naive'	no
17	8	1gio71hj40	remComp3	1	37	2015-07-02T14:28:08-04:00	11.4748	1	Proverbs.csv	MemoryV1.csv	RememberV1		Bigger roosters start to crow later.	Larger pots begin to boil slower.	none	wert	all	doesn't matter	38	TestP1	user	0.5	Which prior STUDIED proverb from this list means the same thing as this one? If no other studied proverb from this list means the same thing, write "none".		off	p1Yes	10762	p1	Yes	16.2162	11315	9248	10341	0	0	A2LXPQS44US390	1gio71hj40	44	Other	Select Option	White	0	agree	Male	Fluent	'Smooth'	'Naive'	no
17	8	1gio71hj40	remComp3	1	38	2015-07-02T14:28:38-04:00	30.0327	1	Proverbs.csv	MemoryV1.csv	RememberV1		Garlic is garlic even if soaked in honey.	A book with a fancy cover reads no better.	He who sits next to a snake begins to slither	pa	all	doesn't matter	40	TestP1	user	0.5	Which prior STUDIED proverb from this list means the same thing as this one? If no other studied proverb from this list means the same thing, write "none".		off	p1No	15653	p1	No	34.4828	29883	29063	29064	0	0	A2LXPQS44US390	1gio71hj40	44	Other	Select Option	White	0	agree	Male	Fluent	'Smooth'	'Naive'	no
17	8	1gio71hj40	remComp3	1	39	2015-07-02T14:28:49-04:00	10.9095	1	Proverbs.csv	MemoryV1.csv	RememberV1		Larger pots begin to boil slower.	Bigger roosters start to crow later.	It is not the sheep that baahs the most that gives the most wool	wert	all	doesn't matter	39	TestP1	user	0.5	Which prior STUDIED proverb from this list means the same thing as this one? If no other studied proverb from this list means the same thing, write "none".		off	p2Yes	11315	p2	Yes	24	10762	9998	9998	0	0	A2LXPQS44US390	1gio71hj40	44	Other	Select Option	White	0	agree	Male	Fluent	'Smooth'	'Naive'	no
17	8	1gio71hj40	remComp3	1	40	2015-07-02T14:29:05-04:00	15.8258	1	Proverbs.csv	MemoryV1.csv	RememberV1		Tasty bread comes not from bad flour.	Good knives cannot be made from weak steel.	As you sow, so shall you reap	zxc	all	doesn't matter	60	TestP1	user	0.5	Which prior STUDIED proverb from this list means the same thing as this one? If no other studied proverb from this list means the same thing, write "none".		off	p2No	29883	p2	No	16.6667	15653	15009	15009	0	0	A2LXPQS44US390	1gio71hj40	44	Other	Select Option	White	0	agree	Male	Fluent	'Smooth'	'Naive'	no
17	8	1gio71hj40	remComp3	1	43	2015-07-02T14:35:11-04:00	158.485	1	Proverbs.csv	MemoryV1.csv	RememberV1				One key does not open every lock One bit of rat dung in the soup spoils the whole pot Beer will satisfy when the wine is gone He who sits next to a snake begins to slither Wipe the filth from your own window before you take the specks off of mine Only she who is in the convent knows what goes on inside Drops gather one at a time to become an ocean Don't make clothes before the baby is born The na…				0	FreeRecall	user	120	Please type in any of the previous proverbs from the list that you remember. You can submit your answers after spending AT LEAST 2 minutes trying to remember them.		off	freeRecall				0	158321	23782	25994	0	0	A2LXPQS44US390	1gio71hj40	44	Other	Select Option	White	0	agree	Male	Fluent	'Smooth'	'Naive'	no
21	9	za6tpys0mz	remComp3	1	1	2015-07-02T14:33:51-04:00	11.7126	1	Proverbs.csv	MemoryV1.csv	RememberV1		The servant's toil makes the master look good.	The guts of the soldier make the general great.	none	zxcv	all	doesn't matter	2	TestP1	user	0.5	Which prior STUDIED proverb from this list means the same thing as this one? If no other studied proverb from this list means the same thing, write "none".		off	p1No	5732	p1	No	11.7647	11435	7555	8855	0	0	A2WCSWE29V1NWZ	za6tpys0mz	24	Other	Senior	White	0	agree	Male	Fluent
21	9	za6tpys0mz	remComp3	1	2	2015-07-02T14:33:58-04:00	6.60506	1	Proverbs.csv	MemoryV1.csv	RememberV1		Crafty robbers steal miles away from home.	The fox hunts far from his hole.	none	zx	all	doesn't matter	4	TestP1	user	0.5	Which prior STUDIED proverb from this list means the same thing as this one? If no other studied proverb from this list means the same thing, write "none".		off	p1Yes	7422	p1	Yes	16.6667	6128	3978	5062	0	0	A2WCSWE29V1NWZ	za6tpys0mz	24	Other	Senior	White	0	agree	Male	Fluent
21	9	za6tpys0mz	remComp3	1	3	2015-07-02T14:34:04-04:00	6.05312	1	Proverbs.csv	MemoryV1.csv	RememberV1		Don't sell the fur until the bear has been shot.	Don't make clothes before the baby is born.	none	sdf	all	doesn't matter	42	TestP1	user	0.5	Which prior STUDIED proverb from this list means the same thing as this one? If no other studied proverb from this list means the same thing, write "none".		off	p2No	11435	p2	No	12.766	5732	4206	4716	0	0	A2WCSWE29V1NWZ	za6tpys0mz	24	Other	Senior	White	0	agree	Male	Fluent
21	9	za6tpys0mz	remComp3	1	4	2015-07-02T14:34:12-04:00	7.89289	1	Proverbs.csv	MemoryV1.csv	RememberV1		The fox hunts far from his hole.	Crafty robbers steal miles away from home.	none	zx	all	doesn't matter	5	TestP1	user	0.5	Which prior STUDIED proverb from this list means the same thing as this one? If no other studied proverb from this list means the same thing, write "none".		off	p2Yes	6128	p2	Yes	8.69565	7422	5385	5799	0	0	A2WCSWE29V1NWZ	za6tpys0mz	24	Other	Senior	White	0	agree	Male	Fluent
21	9	za6tpys0mz	remComp3	1	5	2015-07-02T14:34:23-04:00	11.0028	1	Proverbs.csv	MemoryV1.csv	RememberV1		First to the mill in the morning gets to grind first.	A sleeping fox catches no game.	Don't hunt the fox far from his hole	ty	all	doesn't matter	6	TestP1	user	0.5	Which prior STUDIED proverb from this list means the same thing as this one? If no other studied proverb from this list means the same thing, write "none".		off	p1No	4412	p1	No	35.8209	10577	3224	9491	0	0	A2WCSWE29V1NWZ	za6tpys0mz	24	Other	Senior	White	0	agree	Male	Fluent
21	9	za6tpys0mz	remComp3	1	6	2015-07-02T14:34:35-04:00	11.895	1	Proverbs.csv	MemoryV1.csv	RememberV1		He who holds two watermelons in one arm will drop both.	He who goes after two hares at the same time will catch neither.	Don't shoot the fox far from his hole	tyui	all	doesn't matter	8	TestP1	user	0.5	Which prior STUDIED proverb from this list means the same thing as this one? If no other studied proverb from this list means the same thing, write "none".		off	p1Yes	15344	p1	Yes	25.7426	11469	5324	10337	0	0	A2WCSWE29V1NWZ	za6tpys0mz	24	Other	Senior	White	0	agree	Male	Fluent
21	9	za6tpys0mz	remComp3	1	7	2015-07-02T14:34:40-04:00	4.86019	1	Proverbs.csv	MemoryV1.csv	RememberV1		Only she who wears the shoe knows where it pinches.	Only she who is in the convent knows what goes on inside.	none	we	all	doesn't matter	44	TestP1	user	0.5	Which prior STUDIED proverb from this list means the same thing as this one? If no other studied proverb from this list means the same thing, write "none".		off	p2No	10577	p2	No	13.1148	4412	2855	3342	0	0	A2WCSWE29V1NWZ	za6tpys0mz	24	Other	Senior	White	0	agree	Male	Fluent
21	9	za6tpys0mz	remComp3	1	8	2015-07-02T14:34:55-04:00	15.8432	1	Proverbs.csv	MemoryV1.csv	RememberV1		He who goes after two hares at the same time will catch neither.	He who holds two watermelons in one arm will drop both.	The man who holds two watermelons in both hands, drop both	tyui	all	doesn't matter	9	TestP1	user	0.5	Which prior STUDIED proverb from this list means the same thing as this one? If no other studied proverb from this list means the same thing, write "none".		off	p2Yes	11469	p2	Yes	79.646	15344	3671	11828	1	0	A2WCSWE29V1NWZ	za6tpys0mz	24	Other	Senior	White	0	agree	Male	Fluent
21	9	za6tpys0mz	remComp3	1	9	2015-07-02T14:35:03-04:00	7.58455	1	Proverbs.csv	MemoryV1.csv	RememberV1		Larger pots begin to boil slower.	Bigger roosters start to crow later.	He who goes after two hares at the same time will catch neither.	wert	all	doesn't matter	10	TestP1	user	0.5	Which prior STUDIED proverb from this list means the same thing as this one? If no other studied proverb from this list means the same thing, write "none".		off	p1Yes	10776	p1	Yes	44	7096	no press	no press	0	0	A2WCSWE29V1NWZ	za6tpys0mz	24	Other	Senior	White	0	agree	Male	Fluent
21	9	za6tpys0mz	remComp3	1	10	2015-07-02T14:35:11-04:00	7.71314	1	Proverbs.csv	MemoryV1.csv	RememberV1		As you sow, so shall you reap.	As you make your bed, so must you lie in it.	none	sd	all	doesn't matter	12	TestP1	user	0.5	Which prior STUDIED proverb from this list means the same thing as this one? If no other studied proverb from this list means the same thing, write "none".		off	p1No	12290	p1	No	4.16667	7235	5406	5906	0	0	A2WCSWE29V1NWZ	za6tpys0mz	24	Other	Senior	White	0	agree	Male	Fluent
21	9	za6tpys0mz	remComp3	1	11	2015-07-02T14:35:22-04:00	11.2328	1	Proverbs.csv	MemoryV1.csv	RememberV1		Bigger roosters start to crow later.	Larger pots begin to boil slower.	The bigger the pot the slower it boils	wert	all	doesn't matter	11	TestP1	user	0.5	Which prior STUDIED proverb from this list means the same thing as this one? If no other studied proverb from this list means the same thing, write "none".		off	p2Yes	7096	p2	Yes	45.0704	10776	5087	9768	0	0	A2WCSWE29V1NWZ	za6tpys0mz	24	Other	Senior	White	0	agree	Male	Fluent
21	9	za6tpys0mz	remComp3	1	12	2015-07-02T14:35:35-04:00	12.7254	1	Proverbs.csv	MemoryV1.csv	RememberV1		Tasty bread comes not from bad flour.	Good knives cannot be made from weak steel.	none	zxc	all	doesn't matter	46	TestP1	user	0.5	Which prior STUDIED proverb from this list means the same thing as this one? If no other studied proverb from this list means the same thing, write "none".		off	p2No	7235	p2	No	12.766	12290	10940	11377	0	0	A2WCSWE29V1NWZ	za6tpys0mz	24	Other	Senior	White	0	agree	Male	Fluent
21	9	za6tpys0mz	remComp3	1	13	2015-07-02T14:35:38-04:00	3.39571	1	Proverbs.csv	MemoryV1.csv	RememberV1		He who sits next to a snake begins to slither.	He who lies with dogs will get fleas.	He who goes after two hares at the same time will catch neither.	par	all	doesn't matter	14	TestP1	user	0.5	Which prior STUDIED proverb from this list means the same thing as this one? If no other studied proverb from this list means the same thing, write "none".		off	p1Yes	3379	p1	Yes	45.5446	2981	no press	no press	0	0	A2WCSWE29V1NWZ	za6tpys0mz	24	Other	Senior	White	0	agree	Male	Fluent
21	9	za6tpys0mz	remComp3	1	14	2015-07-02T14:35:43-04:00	5.36918	1	Proverbs.csv	MemoryV1.csv	RememberV1		A footstool will serve when the chair is broken.	Beer will satisfy when the wine is gone.	none	asdj	all	doesn't matter	16	TestP1	user	0.5	Which prior STUDIED proverb from this list means the same thing as this one? If no other studied proverb from this list means the same thing, write "none".		off	p1No	7642	p1	No	18.1818	4907	3414	3944	0	0	A2WCSWE29V1NWZ	za6tpys0mz	24	Other	Senior	White	0	agree	Male	Fluent
21	9	za6tpys0mz	remComp3	1	15	2015-07-02T14:35:47-04:00	3.84137	1	Proverbs.csv	MemoryV1.csv	RememberV1		He who lies with dogs will get fleas.	He who sits next to a snake begins to slither.	A footstool will serve when the chair is broken.	par	all	doesn't matter	15	TestP1	user	0.5	Which prior STUDIED proverb from this list means the same thing as this one? If no other studied proverb from this list means the same thing, write "none".		off	p2Yes	2981	p2	Yes	25.5319	3379	no press	no press	0	0	A2WCSWE29V1NWZ	za6tpys0mz	24	Other	Senior	White	0	agree	Male	Fluent
21	9	za6tpys0mz	remComp3	1	16	2015-07-02T14:35:55-04:00	7.94509	1	Proverbs.csv	MemoryV1.csv	RememberV1		It is not the sheep that baahs the most that gives the most wool.	An empty vessel makes the most noise.	none	sdfg	all	doesn't matter	48	TestP1	user	0.5	Which prior STUDIED proverb from this list means the same thing as this one? If no other studied proverb from this list means the same thing, write "none".		off	p2No	4907	p2	No	14.6341	7642	6312	6802	0	0	A2WCSWE29V1NWZ	za6tpys0mz	24	Other	Senior	White	0	agree	Male	Fluent
21	9	za6tpys0mz	remComp3	1	17	2015-07-02T14:35:58-04:00	2.91254	1	Proverbs.csv	MemoryV1.csv	RememberV1		A shattered mirror never again reflects.	The fallen blossom never returns to the branch.	It is not the sheep that baahs the most that gives the most wool.	xcvb	all	doesn't matter	18	TestP1	user	0.5	Which prior STUDIED proverb from this list means the same thing as this one? If no other studied proverb from this list means the same thing, write "none".		off	p1Yes	3951	p1	Yes	21.4286	2432	no press	no press	0	0	A2WCSWE29V1NWZ	za6tpys0mz	24	Other	Senior	White	0	agree	Male	Fluent
21	9	za6tpys0mz	remComp3	1	18	2015-07-02T14:36:02-04:00	3.89461	1	Proverbs.csv	MemoryV1.csv	RememberV1		No rose stays red for a hundred days.	Even expensive silver will tarnish.	none	ars	all	doesn't matter	20	TestP1	user	0.5	Which prior STUDIED proverb from this list means the same thing as this one? If no other studied proverb from this list means the same thing, write "none".		off	p1No	5933	p1	No	15.3846	3431	1888	2640	0	0	A2WCSWE29V1NWZ	za6tpys0mz	24	Other	Senior	White	0	agree	Male	Fluent
21	9	za6tpys0mz	remComp3	1	19	2015-07-02T14:36:06-04:00	4.26613	1	Proverbs.csv	MemoryV1.csv	RememberV1		The fallen blossom never returns to the branch.	A shattered mirror never again reflects.	It is not the sheep that baahs the most that gives the most wool.	xcvb	all	doesn't matter	19	TestP1	user	0.5	Which prior STUDIED proverb from this list means the same thing as this one? If no other studied proverb from this list means the same thing, write "none".		off	p2Yes	2432	p2	Yes	28.5714	3951	no press	no press	0	0	A2WCSWE29V1NWZ	za6tpys0mz	24	Other	Senior	White	0	agree	Male	Fluent
21	9	za6tpys0mz	remComp3	1	20	2015-07-02T14:36:13-04:00	6.40449	1	Proverbs.csv	MemoryV1.csv	RememberV1		Beating the drum is in vain after the party has ended.	It's too late to cover the well when the child is drowned.	none	xc	all	doesn't matter	50	TestP1	user	0.5	Which prior STUDIED proverb from this list means the same thing as this one? If no other studied proverb from this list means the same thing, write "none".		off	p2No	3431	p2	No	12.9032	5933	4180	5013	0	0	A2WCSWE29V1NWZ	za6tpys0mz	24	Other	Senior	White	0	agree	Male	Fluent
21	9	za6tpys0mz	remComp3	1	21	2015-07-02T14:36:18-04:00	5.121	1	Proverbs.csv	MemoryV1.csv	RememberV1		If you sit in a hot bath, you think the whole town is warm.	A liar thinks everyone lies.	It is not the sheep that baahs the most that gives the most wool.	qwer	all	doesn't matter	22	TestP1	user	0.5	Which prior STUDIED proverb from this list means the same thing as this one? If no other studied proverb from this list means the same thing, write "none".		off	p1No	4568	p1	No	21.5054	4656	no press	no press	0	0	A2WCSWE29V1NWZ	za6tpys0mz	24	Other	Senior	White	0	agree	Male	Fluent
21	9	za6tpys0mz	remComp3	1	22	2015-07-02T14:36:21-04:00	3.6216	1	Proverbs.csv	MemoryV1.csv	RememberV1		I escaped the thunder but fell into lightning.	He avoided the bear but fell into the pit.	none	pairs	all	doesn't matter	24	TestP1	user	0.5	Which prior STUDIED proverb from this list means the same thing as this one? If no other studied proverb from this list means the same thing, write "none".		off	p1Yes	5378	p1	Yes	13.0435	3144	1185	2142	0	0	A2WCSWE29V1NWZ	za6tpys0mz	24	Other	Senior	White	0	agree	Male	Fluent
21	9	za6tpys0mz	remComp3	1	23	2015-07-02T14:36:27-04:00	5.04232	1	Proverbs.csv	MemoryV1.csv	RememberV1		Into ruin will fall a village with many mayors.	Two captains sink the ship.	It is not the sheep that baahs the most that gives the most wool.	pai	all	doesn't matter	52	TestP1	user	0.5	Which prior STUDIED proverb from this list means the same thing as this one? If no other studied proverb from this list means the same thing, write "none".		off	p2No	4656	p2	No	28.2609	4568	no press	no press	0	0	A2WCSWE29V1NWZ	za6tpys0mz	24	Other	Senior	White	0	agree	Male	Fluent
21	9	za6tpys0mz	remComp3	1	24	2015-07-02T14:36:32-04:00	5.82339	1	Proverbs.csv	MemoryV1.csv	RememberV1		He avoided the bear but fell into the pit.	I escaped the thunder but fell into lightning.	none	pairs	all	doesn't matter	25	TestP1	user	0.5	Which prior STUDIED proverb from this list means the same thing as this one? If no other studied proverb from this list means the same thing, write "none".		off	p2Yes	3144	p2	Yes	12	5378	3088	4323	0	0	A2WCSWE29V1NWZ	za6tpys0mz	24	Other	Senior	White	0	agree	Male	Fluent
21	9	za6tpys0mz	remComp3	1	25	2015-07-02T14:36:35-04:00	2.39325	1	Proverbs.csv	MemoryV1.csv	RememberV1		A book with a fancy cover reads no better.	Garlic is garlic even if soaked in honey.	He avoided the bear but fell into the pit.	pa	all	doesn't matter	26	TestP1	user	0.5	Which prior STUDIED proverb from this list means the same thing as this one? If no other studied proverb from this list means the same thing, write "none".		off	p1Yes	4466	p1	Yes	26.506	1925	no press	no press	0	0	A2WCSWE29V1NWZ	za6tpys0mz	24	Other	Senior	White	0	agree	Male	Fluent
21	9	za6tpys0mz	remComp3	1	26	2015-07-02T14:36:38-04:00	2.96569	1	Proverbs.csv	MemoryV1.csv	RememberV1		One rotten apple will spoil the whole barrel.	One bit of rat dung in the soup spoils the whole pot.	none	qwe	all	doesn't matter	28	TestP1	user	0.5	Which prior STUDIED proverb from this list means the same thing as this one? If no other studied proverb from this list means the same thing, write "none".		off	p1No	3726	p1	No	10.5263	2533	1179	1716	0	0	A2WCSWE29V1NWZ	za6tpys0mz	24	Other	Senior	White	0	agree	Male	Fluent
21	9	za6tpys0mz	remComp3	1	27	2015-07-02T14:36:42-04:00	4.795	1	Proverbs.csv	MemoryV1.csv	RememberV1		Garlic is garlic even if soaked in honey.	A book with a fancy cover reads no better.	He avoided the bear but fell into the pit.	pa	all	doesn't matter	27	TestP1	user	0.5	Which prior STUDIED proverb from this list means the same thing as this one? If no other studied proverb from this list means the same thing, write "none".		off	p2Yes	1925	p2	Yes	23.8095	4466	no press	no press	0	0	A2WCSWE29V1NWZ	za6tpys0mz	24	Other	Senior	White	0	agree	Male	Fluent
21	9	za6tpys0mz	remComp3	1	28	2015-07-02T14:36:47-04:00	4.15862	1	Proverbs.csv	MemoryV1.csv	RememberV1		A deaf man makes a poor music critic.	A blind man should not judge colors.	none	xcv	all	doesn't matter	54	TestP1	user	0.5	Which prior STUDIED proverb from this list means the same thing as this one? If no other studied proverb from this list means the same thing, write "none".		off	p2No	2533	p2	No	15	3726	1893	2433	0	0	A2WCSWE29V1NWZ	za6tpys0mz	24	Other	Senior	White	0	agree	Male	Fluent
21	9	za6tpys0mz	remComp3	1	29	2015-07-02T14:36:50-04:00	3.16383	1	Proverbs.csv	MemoryV1.csv	RememberV1		One today is worth two tomorrows.	Better an egg today than a hen tomorrow.	none	pair	all	doesn't matter	30	TestP1	user	0.5	Which prior STUDIED proverb from this list means the same thing as this one? If no other studied proverb from this list means the same thing, write "none".		off	p1No	8067	p1	No	18.1818	2681	1371	1824	0	0	A2WCSWE29V1NWZ	za6tpys0mz	24	Other	Senior	White	0	agree	Male	Fluent
21	9	za6tpys0mz	remComp3	1	30	2015-07-02T14:36:54-04:00	4.44399	1	Proverbs.csv	MemoryV1.csv	RememberV1		One key does not open every lock.	No one plant grows in every soil.	He avoided the bear but fell into the pit.	ar	all	doesn't matter	32	TestP1	user	0.5	Which prior STUDIED proverb from this list means the same thing as this one? If no other studied proverb from this list means the same thing, write "none".		off	p1Yes	4073	p1	Yes	29.3333	4111	1654	2021	0	0	A2WCSWE29V1NWZ	za6tpys0mz	24	Other	Senior	White	0	agree	Male	Fluent
21	9	za6tpys0mz	remComp3	1	31	2015-07-02T14:37:03-04:00	8.54063	1	Proverbs.csv	MemoryV1.csv	RememberV1		Wipe the filth from your own window before you take the specks off of mine.	Clean your own finger before you point at my smudges.	none	asd	all	doesn't matter	56	TestP1	user	0.5	Which prior STUDIED proverb from this list means the same thing as this one? If no other studied proverb from this list means the same thing, write "none".		off	p2No	2681	p2	No	14.0351	8067	6802	7269	0	0	A2WCSWE29V1NWZ	za6tpys0mz	24	Other	Senior	White	0	agree	Male	Fluent
21	9	za6tpys0mz	remComp3	1	32	2015-07-02T14:37:07-04:00	4.50162	1	Proverbs.csv	MemoryV1.csv	RememberV1		No one plant grows in every soil.	One key does not open every lock.	Wipe the filth from your own window before you take the specks off of mine.	ar	all	doesn't matter	33	TestP1	user	0.5	Which prior STUDIED proverb from this list means the same thing as this one? If no other studied proverb from this list means the same thing, write "none".		off	p2Yes	4111	p2	Yes	14.8148	4073	no press	no press	0	0	A2WCSWE29V1NWZ	za6tpys0mz	24	Other	Senior	White	0	agree	Male	Fluent
21	9	za6tpys0mz	remComp3	1	33	2015-07-02T14:37:10-04:00	3.19129	1	Proverbs.csv	MemoryV1.csv	RememberV1		He who has once burnt his mouth will forever blow on his soup.	Bitten by a snake, afraid of the rope for ten years.	Wipe the filth from your own window before you take the specks off of mine.	tyu	all	doesn't matter	34	TestP1	user	0.5	Which prior STUDIED proverb from this list means the same thing as this one? If no other studied proverb from this list means the same thing, write "none".		off	p1No	3249	p1	No	29.9213	2731	no press	no press	0	0	A2WCSWE29V1NWZ	za6tpys0mz	24	Other	Senior	White	0	agree	Male	Fluent
21	9	za6tpys0mz	remComp3	1	34	2015-07-02T14:37:15-04:00	4.57737	1	Proverbs.csv	MemoryV1.csv	RememberV1		Your neighbor's apples are the sweetest.	Other people's wives are more beautiful.	Wipe the filth from your own window before you take the specks off of mine.	wer	all	doesn't matter	36	TestP1	user	0.5	Which prior STUDIED proverb from this list means the same thing as this one? If no other studied proverb from this list means the same thing, write "none".		off	p1Yes	197007	p1	Yes	33.0435	4111	852	1392	0	0	A2WCSWE29V1NWZ	za6tpys0mz	24	Other	Senior	White	0	agree	Male	Fluent
21	9	za6tpys0mz	remComp3	1	35	2015-07-02T14:37:19-04:00	3.73157	1	Proverbs.csv	MemoryV1.csv	RememberV1		The tallest blade of grass is the first to be cut.	The nail that sticks up will be hammered down.	none	qw	all	doesn't matter	58	TestP1	user	0.5	Which prior STUDIED proverb from this list means the same thing as this one? If no other studied proverb from this list means the same thing, write "none".		off	p2No	2731	p2	No	12	3249	1822	2202	0	0	A2WCSWE29V1NWZ	za6tpys0mz	24	Other	Senior	White	0	agree	Male	Fluent
21	9	za6tpys0mz	remComp3	1	36	2015-07-02T14:40:36-04:00	197.388	1	Proverbs.csv	MemoryV1.csv	RememberV1		Other people's wives are more beautiful.	Your neighbor's apples are the sweetest.	Other people's wives are more beautiful.	wer	all	doesn't matter	37	TestP1	user	0.5	Which prior STUDIED proverb from this list means the same thing as this one? If no other studied proverb from this list means the same thing, write "none".		off	p2Yes	4111	p2	Yes	50	197007	no press	no press	0	0	A2WCSWE29V1NWZ	za6tpys0mz	24	Other	Senior	White	0	agree	Male	Fluent
21	9	za6tpys0mz	remComp3	1	37	2015-07-02T14:40:41-04:00	4.78566	1	Proverbs.csv	MemoryV1.csv	RememberV1		As the old robin chirps, so chirps the young.	As the big hound is, so will the pup be.	none	pars	all	doesn't matter	38	TestP1	user	0.5	Which prior STUDIED proverb from this list means the same thing as this one? If no other studied proverb from this list means the same thing, write "none".		off	p1Yes	4638	p1	Yes	13.6364	4294	2297	3527	0	0	A2WCSWE29V1NWZ	za6tpys0mz	24	Other	Senior	White	0	agree	Male	Fluent
21	9	za6tpys0mz	remComp3	1	38	2015-07-02T14:40:45-04:00	4.2999	1	Proverbs.csv	MemoryV1.csv	RememberV1		Pennies and pennies make pounds and pounds.	Drops gather one at a time to become an ocean.	none	asdf	all	doesn't matter	40	TestP1	user	0.5	Which prior STUDIED proverb from this list means the same thing as this one? If no other studied proverb from this list means the same thing, write "none".		off	p1No	2743	p1	No	12	3831	1214	2938	0	0	A2WCSWE29V1NWZ	za6tpys0mz	24	Other	Senior	White	0	agree	Male	Fluent
21	9	za6tpys0mz	remComp3	1	39	2015-07-02T14:40:50-04:00	5.12195	1	Proverbs.csv	MemoryV1.csv	RememberV1		As the big hound is, so will the pup be.	As the old robin chirps, so chirps the young.	none	pars	all	doesn't matter	39	TestP1	user	0.5	Which prior STUDIED proverb from this list means the same thing as this one? If no other studied proverb from this list means the same thing, write "none".		off	p2Yes	4294	p2	Yes	12.2449	4638	3353	3871	0	0	A2WCSWE29V1NWZ	za6tpys0mz	24	Other	Senior	White	0	agree	Male	Fluent
21	9	za6tpys0mz	remComp3	1	40	2015-07-02T14:40:54-04:00	3.20245	1	Proverbs.csv	MemoryV1.csv	RememberV1		Milk a cow too often and you will draw blood.	Dip from the well needlessly and it will go dry.	none	airs	all	doesn't matter	60	TestP1	user	0.5	Which prior STUDIED proverb from this list means the same thing as this one? If no other studied proverb from this list means the same thing, write "none".		off	p2No	3831	p2	No	11.5385	2743	1121	1621	0	0	A2WCSWE29V1NWZ	za6tpys0mz	24	Other	Senior	White	0	agree	Male	Fluent
21	9	za6tpys0mz	remComp3	1	43	2015-07-02T15:01:41-04:00	162.381	1	Proverbs.csv	MemoryV1.csv	RememberV1				Don't shot the fox far from the hole. .Other people's wives are more beautiful.The sheep that Baahs the most produces the least wool. You reap what you sow.				0	FreeRecall	user	120	Please type in any of the previous proverbs from the list that you remember. You can submit your answers after spending AT LEAST 2 minutes trying to remember them.		off	freeRecall				0	160828	6078	72907	0	0	A2WCSWE29V1NWZ	za6tpys0mz	24	Other	Senior	White	0	agree	Male	Fluent
30	10	wwynwmmg05	remComp3	1	1	2015-07-02T16:00:55-04:00	3.74357	2	Proverbs.csv	MemoryV2.csv	RememberV2		One key does not open every lock.	No one plant grows in every soil.	none	ar	all	doesn't matter	2	TestP1	user	0.5	Which prior STUDIED proverb from this list means the same thing as this one? If no other studied proverb from this list means the same thing, write "none".		off	p1Yes	10329	p1	Yes	21.6216	3442	1380	1850	0	0	A3W3VDGMJ3UGN4|A3W3VDGMJ3UGN4	wwynwmmg05|76e5lfmpom	21|25	Other|Other	Junior|Senior	Asian/Pacific Islander|Asian/Pacific Islander	0|0	agree|agree	Female|Female	Fluent|Fluent	'Smooth'	'Naive'	Nope
30	10	wwynwmmg05	remComp3	1	2	2015-07-02T16:01:08-04:00	13.1144	2	Proverbs.csv	MemoryV2.csv	RememberV2		A liar thinks everyone lies.	If you sit in a hot bath, you think the whole town is warm.	none	qwer	all	doesn't matter	4	TestP1	user	0.5	Which prior STUDIED proverb from this list means the same thing as this one? If no other studied proverb from this list means the same thing, write "none".		off	p1No	16479	p1	No	12.6984	12894	9504	10145	0	0	A3W3VDGMJ3UGN4|A3W3VDGMJ3UGN4	wwynwmmg05|76e5lfmpom	21|25	Other|Other	Junior|Senior	Asian/Pacific Islander|Asian/Pacific Islander	0|0	agree|agree	Female|Female	Fluent|Fluent	'Smooth'	'Naive'	Nope
30	10	wwynwmmg05	remComp3	1	3	2015-07-02T16:01:19-04:00	10.7063	2	Proverbs.csv	MemoryV2.csv	RememberV2		No one plant grows in every soil.	One key does not open every lock.	a key does not fit every lock	ar	all	doesn't matter	3	TestP1	user	0.5	Which prior STUDIED proverb from this list means the same thing as this one? If no other studied proverb from this list means the same thing, write "none".		off	p2Yes	3442	p2	Yes	80.6452	10329	3435	8426	1	0	A3W3VDGMJ3UGN4|A3W3VDGMJ3UGN4	wwynwmmg05|76e5lfmpom	21|25	Other|Other	Junior|Senior	Asian/Pacific Islander|Asian/Pacific Islander	0|0	agree|agree	Female|Female	Fluent|Fluent	'Smooth'	'Naive'	Nope
30	10	wwynwmmg05	remComp3	1	4	2015-07-02T16:01:35-04:00	16.8722	2	Proverbs.csv	MemoryV2.csv	RememberV2		Bitten by a snake, afraid of the rope for ten years.	He who has once burnt his mouth will forever blow on his soup.	a liar thinks that everyone lies	tyu	all	doesn't matter	42	TestP1	user	0.5	Which prior STUDIED proverb from this list means the same thing as this one? If no other studied proverb from this list means the same thing, write "none".		off	p2No	12894	p2	No	36.1702	16479	10568	15615	0	0	A3W3VDGMJ3UGN4|A3W3VDGMJ3UGN4	wwynwmmg05|76e5lfmpom	21|25	Other|Other	Junior|Senior	Asian/Pacific Islander|Asian/Pacific Islander	0|0	agree|agree	Female|Female	Fluent|Fluent	'Smooth'	'Naive'	Nope
30	10	wwynwmmg05	remComp3	1	5	2015-07-02T16:01:42-04:00	6.51389	2	Proverbs.csv	MemoryV2.csv	RememberV2		A sleeping fox catches no game.	First to the mill in the morning gets to grind first.	none	ty	all	doesn't matter	6	TestP1	user	0.5	Which prior STUDIED proverb from this list means the same thing as this one? If no other studied proverb from this list means the same thing, write "none".		off	p1Yes	10231	p1	Yes	14.0351	6326	3736	4263	0	0	A3W3VDGMJ3UGN4|A3W3VDGMJ3UGN4	wwynwmmg05|76e5lfmpom	21|25	Other|Other	Junior|Senior	Asian/Pacific Islander|Asian/Pacific Islander	0|0	agree|agree	Female|Female	Fluent|Fluent	'Smooth'	'Naive'	Nope
30	10	wwynwmmg05	remComp3	1	6	2015-07-02T16:02:03-04:00	20.7527	2	Proverbs.csv	MemoryV2.csv	RememberV2		A footstool will serve when the chair is broken.	Beer will satisfy when the wine is gone.	none	asdj	all	doesn't matter	8	TestP1	user	0.5	Which prior STUDIED proverb from this list means the same thing as this one? If no other studied proverb from this list means the same thing, write "none".		off	p1No	10043	p1	No	18.1818	10862	3632	6318	0	0	A3W3VDGMJ3UGN4|A3W3VDGMJ3UGN4	wwynwmmg05|76e5lfmpom	21|25	Other|Other	Junior|Senior	Asian/Pacific Islander|Asian/Pacific Islander	0|0	agree|agree	Female|Female	Fluent|Fluent	'Smooth'	'Naive'	Nope
30	10	wwynwmmg05	remComp3	1	7	2015-07-02T16:02:13-04:00	10.418	2	Proverbs.csv	MemoryV2.csv	RememberV2		First to the mill in the morning gets to grind first.	A sleeping fox catches no game.	A footstool will serve when the chair is broken.	ty	all	doesn't matter	7	TestP1	user	0.5	Which prior STUDIED proverb from this list means the same thing as this one? If no other studied proverb from this list means the same thing, write "none".		off	p2Yes	6326	p2	Yes	30.3797	10231	no press	no press	0	0	A3W3VDGMJ3UGN4|A3W3VDGMJ3UGN4	wwynwmmg05|76e5lfmpom	21|25	Other|Other	Junior|Senior	Asian/Pacific Islander|Asian/Pacific Islander	0|0	agree|agree	Female|Female	Fluent|Fluent	'Smooth'	'Naive'	Nope
30	10	wwynwmmg05	remComp3	1	8	2015-07-02T16:02:23-04:00	10.2308	2	Proverbs.csv	MemoryV2.csv	RememberV2		It is not the sheep that baahs the most that gives the most wool.	An empty vessel makes the most noise.	none	sdfg	all	doesn't matter	44	TestP1	user	0.5	Which prior STUDIED proverb from this list means the same thing as this one? If no other studied proverb from this list means the same thing, write "none".		off	p2No	10862	p2	No	14.6341	10043	8205	9164	0	0	A3W3VDGMJ3UGN4|A3W3VDGMJ3UGN4	wwynwmmg05|76e5lfmpom	21|25	Other|Other	Junior|Senior	Asian/Pacific Islander|Asian/Pacific Islander	0|0	agree|agree	Female|Female	Fluent|Fluent	'Smooth'	'Naive'	Nope
30	10	wwynwmmg05	remComp3	1	9	2015-07-02T16:02:45-04:00	21.4293	2	Proverbs.csv	MemoryV2.csv	RememberV2		Larger pots begin to boil slower.	Bigger roosters start to crow later.	It is not the sheep that baahs the most that gives the most wool	wert	all	doesn't matter	10	TestP1	user	0.5	Which prior STUDIED proverb from this list means the same thing as this one? If no other studied proverb from this list means the same thing, write "none".		off	p1No	8191	p1	No	24	21204	4429	18485	0	0	A3W3VDGMJ3UGN4|A3W3VDGMJ3UGN4	wwynwmmg05|76e5lfmpom	21|25	Other|Other	Junior|Senior	Asian/Pacific Islander|Asian/Pacific Islander	0|0	agree|agree	Female|Female	Fluent|Fluent	'Smooth'	'Naive'	Nope
30	10	wwynwmmg05	remComp3	1	10	2015-07-02T16:02:59-04:00	14.0791	2	Proverbs.csv	MemoryV2.csv	RememberV2		The servant's toil makes the master look good.	The guts of the soldier make the general great.	First to the mill in the morning gets to grind first.	zxcv	all	doesn't matter	12	TestP1	user	0.5	Which prior STUDIED proverb from this list means the same thing as this one? If no other studied proverb from this list means the same thing, write "none".		off	p1Yes	5885	p1	Yes	38	13891	no press	no press	0	0	A3W3VDGMJ3UGN4|A3W3VDGMJ3UGN4	wwynwmmg05|76e5lfmpom	21|25	Other|Other	Junior|Senior	Asian/Pacific Islander|Asian/Pacific Islander	0|0	agree|agree	Female|Female	Fluent|Fluent	'Smooth'	'Naive'	Nope
30	10	wwynwmmg05	remComp3	1	11	2015-07-02T16:03:07-04:00	8.38034	2	Proverbs.csv	MemoryV2.csv	RememberV2		The fallen blossom never returns to the branch.	A shattered mirror never again reflects.	The servant's toil makes the master look good.	xcvb	all	doesn't matter	46	TestP1	user	0.5	Which prior STUDIED proverb from this list means the same thing as this one? If no other studied proverb from this list means the same thing, write "none".		off	p2No	21204	p2	No	23.2558	8191	no press	no press	0	0	A3W3VDGMJ3UGN4|A3W3VDGMJ3UGN4	wwynwmmg05|76e5lfmpom	21|25	Other|Other	Junior|Senior	Asian/Pacific Islander|Asian/Pacific Islander	0|0	agree|agree	Female|Female	Fluent|Fluent	'Smooth'	'Naive'	Nope
30	10	wwynwmmg05	remComp3	1	12	2015-07-02T16:03:13-04:00	6.0777	2	Proverbs.csv	MemoryV2.csv	RememberV2		The guts of the soldier make the general great.	The servant's toil makes the master look good.	The servant's toil makes the master look good.	zxcv	all	doesn't matter	13	TestP1	user	0.5	Which prior STUDIED proverb from this list means the same thing as this one? If no other studied proverb from this list means the same thing, write "none".		off	p2Yes	13891	p2	Yes	100	5885	no press	no press	1	1	A3W3VDGMJ3UGN4|A3W3VDGMJ3UGN4	wwynwmmg05|76e5lfmpom	21|25	Other|Other	Junior|Senior	Asian/Pacific Islander|Asian/Pacific Islander	0|0	agree|agree	Female|Female	Fluent|Fluent	'Smooth'	'Naive'	Nope
30	10	wwynwmmg05	remComp3	1	13	2015-07-02T16:03:29-04:00	15.3748	2	Proverbs.csv	MemoryV2.csv	RememberV2		He who lies with dogs will get fleas.	He who sits next to a snake begins to slither.	none	par	all	doesn't matter	14	TestP1	user	0.5	Which prior STUDIED proverb from this list means the same thing as this one? If no other studied proverb from this list means the same thing, write "none".		off	p1No	12257	p1	No	12	15138	9092	9546	0	0	A3W3VDGMJ3UGN4|A3W3VDGMJ3UGN4	wwynwmmg05|76e5lfmpom	21|25	Other|Other	Junior|Senior	Asian/Pacific Islander|Asian/Pacific Islander	0|0	agree|agree	Female|Female	Fluent|Fluent	'Smooth'	'Naive'	Nope
30	10	wwynwmmg05	remComp3	1	14	2015-07-02T16:03:36-04:00	7.55863	2	Proverbs.csv	MemoryV2.csv	RememberV2		Milk a cow too often and you will draw blood.	Dip from the well needlessly and it will go dry.	He who lies with dogs will get fleas.	airs	all	doesn't matter	16	TestP1	user	0.5	Which prior STUDIED proverb from this list means the same thing as this one? If no other studied proverb from this list means the same thing, write "none".		off	p1Yes	9330	p1	Yes	47.0588	7374	no press	no press	0	0	A3W3VDGMJ3UGN4|A3W3VDGMJ3UGN4	wwynwmmg05|76e5lfmpom	21|25	Other|Other	Junior|Senior	Asian/Pacific Islander|Asian/Pacific Islander	0|0	agree|agree	Female|Female	Fluent|Fluent	'Smooth'	'Naive'	Nope
30	10	wwynwmmg05	remComp3	1	15	2015-07-02T16:03:49-04:00	12.4507	2	Proverbs.csv	MemoryV2.csv	RememberV2		As the big hound is, so will the pup be.	As the old robin chirps, so chirps the young.	none	pars	all	doesn't matter	48	TestP1	user	0.5	Which prior STUDIED proverb from this list means the same thing as this one? If no other studied proverb from this list means the same thing, write "none".		off	p2No	15138	p2	No	12.2449	12257	8323	9290	0	0	A3W3VDGMJ3UGN4|A3W3VDGMJ3UGN4	wwynwmmg05|76e5lfmpom	21|25	Other|Other	Junior|Senior	Asian/Pacific Islander|Asian/Pacific Islander	0|0	agree|agree	Female|Female	Fluent|Fluent	'Smooth'	'Naive'	Nope
30	10	wwynwmmg05	remComp3	1	16	2015-07-02T16:03:58-04:00	9.52037	2	Proverbs.csv	MemoryV2.csv	RememberV2		Dip from the well needlessly and it will go dry.	Milk a cow too often and you will draw blood.	As the big hound is, so will the pup be.	airs	all	doesn't matter	17	TestP1	user	0.5	Which prior STUDIED proverb from this list means the same thing as this one? If no other studied proverb from this list means the same thing, write "none".		off	p2Yes	7374	p2	Yes	42.3529	9330	no press	no press	0	0	A3W3VDGMJ3UGN4|A3W3VDGMJ3UGN4	wwynwmmg05|76e5lfmpom	21|25	Other|Other	Junior|Senior	Asian/Pacific Islander|Asian/Pacific Islander	0|0	agree|agree	Female|Female	Fluent|Fluent	'Smooth'	'Naive'	Nope
30	10	wwynwmmg05	remComp3	1	17	2015-07-02T16:04:06-04:00	7.70226	2	Proverbs.csv	MemoryV2.csv	RememberV2		Wipe the filth from your own window before you take the specks off of mine.	Clean your own finger before you point at my smudges.	Dip from the well needlessly and it will go dry.	asd	all	doesn't matter	18	TestP1	user	0.5	Which prior STUDIED proverb from this list means the same thing as this one? If no other studied proverb from this list means the same thing, write "none".		off	p1No	21031	p1	No	23.7624	7508	no press	no press	0	0	A3W3VDGMJ3UGN4|A3W3VDGMJ3UGN4	wwynwmmg05|76e5lfmpom	21|25	Other|Other	Junior|Senior	Asian/Pacific Islander|Asian/Pacific Islander	0|0	agree|agree	Female|Female	Fluent|Fluent	'Smooth'	'Naive'	Nope
30	10	wwynwmmg05	remComp3	1	18	2015-07-02T16:04:27-04:00	20.8473	2	Proverbs.csv	MemoryV2.csv	RememberV2		A blind man should not judge colors.	A deaf man makes a poor music critic.	none	xcv	all	doesn't matter	20	TestP1	user	0.5	Which prior STUDIED proverb from this list means the same thing as this one? If no other studied proverb from this list means the same thing, write "none".		off	p1Yes	8339	p1	Yes	9.7561	20631	4688	16360	0	0	A3W3VDGMJ3UGN4|A3W3VDGMJ3UGN4	wwynwmmg05|76e5lfmpom	21|25	Other|Other	Junior|Senior	Asian/Pacific Islander|Asian/Pacific Islander	0|0	agree|agree	Female|Female	Fluent|Fluent	'Smooth'	'Naive'	Nope
30	10	wwynwmmg05	remComp3	1	19	2015-07-02T16:04:48-04:00	21.2656	2	Proverbs.csv	MemoryV2.csv	RememberV2		Only she who wears the shoe knows where it pinches.	Only she who is in the convent knows what goes on inside.	none	we	all	doesn't matter	50	TestP1	user	0.5	Which prior STUDIED proverb from this list means the same thing as this one? If no other studied proverb from this list means the same thing, write "none".		off	p2No	7508	p2	No	13.1148	21031	17712	18096	0	0	A3W3VDGMJ3UGN4|A3W3VDGMJ3UGN4	wwynwmmg05|76e5lfmpom	21|25	Other|Other	Junior|Senior	Asian/Pacific Islander|Asian/Pacific Islander	0|0	agree|agree	Female|Female	Fluent|Fluent	'Smooth'	'Naive'	Nope
30	10	wwynwmmg05	remComp3	1	20	2015-07-02T16:04:57-04:00	8.54254	2	Proverbs.csv	MemoryV2.csv	RememberV2		A deaf man makes a poor music critic.	A blind man should not judge colors.	Only she who wears the shoe knows where it pinches.	xcv	all	doesn't matter	21	TestP1	user	0.5	Which prior STUDIED proverb from this list means the same thing as this one? If no other studied proverb from this list means the same thing, write "none".		off	p2Yes	20631	p2	Yes	29.8851	8339	no press	no press	0	0	A3W3VDGMJ3UGN4|A3W3VDGMJ3UGN4	wwynwmmg05|76e5lfmpom	21|25	Other|Other	Junior|Senior	Asian/Pacific Islander|Asian/Pacific Islander	0|0	agree|agree	Female|Female	Fluent|Fluent	'Smooth'	'Naive'	Nope
30	10	wwynwmmg05	remComp3	1	21	2015-07-02T16:05:05-04:00	8.13556	2	Proverbs.csv	MemoryV2.csv	RememberV2		As you make your bed, so must you lie in it.	As you sow, so shall you reap.	none	sd	all	doesn't matter	22	TestP1	user	0.5	Which prior STUDIED proverb from this list means the same thing as this one? If no other studied proverb from this list means the same thing, write "none".		off	p1Yes	16761	p1	Yes	11.7647	7932	6685	7116	0	0	A3W3VDGMJ3UGN4|A3W3VDGMJ3UGN4	wwynwmmg05|76e5lfmpom	21|25	Other|Other	Junior|Senior	Asian/Pacific Islander|Asian/Pacific Islander	0|0	agree|agree	Female|Female	Fluent|Fluent	'Smooth'	'Naive'	Nope
30	10	wwynwmmg05	remComp3	1	22	2015-07-02T16:05:15-04:00	10.6267	2	Proverbs.csv	MemoryV2.csv	RememberV2		He who holds two watermelons in one arm will drop both.	He who goes after two hares at the same time will catch neither.	none	tyui	all	doesn't matter	24	TestP1	user	0.5	Which prior STUDIED proverb from this list means the same thing as this one? If no other studied proverb from this list means the same thing, write "none".		off	p1No	7728	p1	No	8.82353	10443	8469	8891	0	0	A3W3VDGMJ3UGN4|A3W3VDGMJ3UGN4	wwynwmmg05|76e5lfmpom	21|25	Other|Other	Junior|Senior	Asian/Pacific Islander|Asian/Pacific Islander	0|0	agree|agree	Female|Female	Fluent|Fluent	'Smooth'	'Naive'	Nope
30	10	wwynwmmg05	remComp3	1	23	2015-07-02T16:05:32-04:00	16.9807	2	Proverbs.csv	MemoryV2.csv	RememberV2		As you sow, so shall you reap.	As you make your bed, so must you lie in it.	none	sd	all	doesn't matter	23	TestP1	user	0.5	Which prior STUDIED proverb from this list means the same thing as this one? If no other studied proverb from this list means the same thing, write "none".		off	p2Yes	7932	p2	Yes	4.16667	16761	14970	15361	0	0	A3W3VDGMJ3UGN4|A3W3VDGMJ3UGN4	wwynwmmg05|76e5lfmpom	21|25	Other|Other	Junior|Senior	Asian/Pacific Islander|Asian/Pacific Islander	0|0	agree|agree	Female|Female	Fluent|Fluent	'Smooth'	'Naive'	Nope
30	10	wwynwmmg05	remComp3	1	24	2015-07-02T16:05:40-04:00	7.91174	2	Proverbs.csv	MemoryV2.csv	RememberV2		Your neighbor's apples are the sweetest.	Other people's wives are more beautiful.	none	wer	all	doesn't matter	52	TestP1	user	0.5	Which prior STUDIED proverb from this list means the same thing as this one? If no other studied proverb from this list means the same thing, write "none".		off	p2No	10443	p2	No	9.09091	7728	6377	6736	0	0	A3W3VDGMJ3UGN4|A3W3VDGMJ3UGN4	wwynwmmg05|76e5lfmpom	21|25	Other|Other	Junior|Senior	Asian/Pacific Islander|Asian/Pacific Islander	0|0	agree|agree	Female|Female	Fluent|Fluent	'Smooth'	'Naive'	Nope
30	10	wwynwmmg05	remComp3	1	25	2015-07-02T16:05:47-04:00	7.21393	2	Proverbs.csv	MemoryV2.csv	RememberV2		Better an egg today than a hen tomorrow.	One today is worth two tomorrows.	As you sow, so shall you reap.	pair	all	doesn't matter	26	TestP1	user	0.5	Which prior STUDIED proverb from this list means the same thing as this one? If no other studied proverb from this list means the same thing, write "none".		off	p1No	13075	p1	No	28.5714	7021	no press	no press	0	0	A3W3VDGMJ3UGN4|A3W3VDGMJ3UGN4	wwynwmmg05|76e5lfmpom	21|25	Other|Other	Junior|Senior	Asian/Pacific Islander|Asian/Pacific Islander	0|0	agree|agree	Female|Female	Fluent|Fluent	'Smooth'	'Naive'	Nope
30	10	wwynwmmg05	remComp3	1	26	2015-07-02T16:06:40-04:00	52.4417	2	Proverbs.csv	MemoryV2.csv	RememberV2		Drops gather one at a time to become an ocean.	Pennies and pennies make pounds and pounds.	The neighbor's apples are the sweetest.	asdf	all	doesn't matter	28	TestP1	user	0.5	Which prior STUDIED proverb from this list means the same thing as this one? If no other studied proverb from this list means the same thing, write "none".		off	p1Yes	21680	p1	Yes	29.2683	52208	40681	51585	0	0	A3W3VDGMJ3UGN4|A3W3VDGMJ3UGN4	wwynwmmg05|76e5lfmpom	21|25	Other|Other	Junior|Senior	Asian/Pacific Islander|Asian/Pacific Islander	0|0	agree|agree	Female|Female	Fluent|Fluent	'Smooth'	'Naive'	Nope
30	10	wwynwmmg05	remComp3	1	27	2015-07-02T16:06:53-04:00	13.2897	2	Proverbs.csv	MemoryV2.csv	RememberV2		Don't make clothes before the baby is born.	Don't sell the fur until the bear has been shot.	A blind man can't judge colors	sdf	all	doesn't matter	54	TestP1	user	0.5	Which prior STUDIED proverb from this list means the same thing as this one? If no other studied proverb from this list means the same thing, write "none".		off	p2No	7021	p2	No	20.5128	13075	7620	12244	0	0	A3W3VDGMJ3UGN4|A3W3VDGMJ3UGN4	wwynwmmg05|76e5lfmpom	21|25	Other|Other	Junior|Senior	Asian/Pacific Islander|Asian/Pacific Islander	0|0	agree|agree	Female|Female	Fluent|Fluent	'Smooth'	'Naive'	Nope
30	10	wwynwmmg05	remComp3	1	28	2015-07-02T16:07:15-04:00	21.9327	2	Proverbs.csv	MemoryV2.csv	RememberV2		Pennies and pennies make pounds and pounds.	Drops gather one at a time to become an ocean.	a drop makes an ocean bigger	asdf	all	doesn't matter	29	TestP1	user	0.5	Which prior STUDIED proverb from this list means the same thing as this one? If no other studied proverb from this list means the same thing, write "none".		off	p2Yes	52208	p2	Yes	43.2432	21680	6768	19984	0	0	A3W3VDGMJ3UGN4|A3W3VDGMJ3UGN4	wwynwmmg05|76e5lfmpom	21|25	Other|Other	Junior|Senior	Asian/Pacific Islander|Asian/Pacific Islander	0|0	agree|agree	Female|Female	Fluent|Fluent	'Smooth'	'Naive'	Nope
30	10	wwynwmmg05	remComp3	1	29	2015-07-02T16:07:23-04:00	8.16004	2	Proverbs.csv	MemoryV2.csv	RememberV2		Garlic is garlic even if soaked in honey.	A book with a fancy cover reads no better.	none	pa	all	doesn't matter	30	TestP1	user	0.5	Which prior STUDIED proverb from this list means the same thing as this one? If no other studied proverb from this list means the same thing, write "none".		off	p1Yes	4275	p1	Yes	13.0435	7924	4654	5068	0	0	A3W3VDGMJ3UGN4|A3W3VDGMJ3UGN4	wwynwmmg05|76e5lfmpom	21|25	Other|Other	Junior|Senior	Asian/Pacific Islander|Asian/Pacific Islander	0|0	agree|agree	Female|Female	Fluent|Fluent	'Smooth'	'Naive'	Nope
30	10	wwynwmmg05	remComp3	1	30	2015-07-02T16:07:32-04:00	9.04068	2	Proverbs.csv	MemoryV2.csv	RememberV2		One bit of rat dung in the soup spoils the whole pot.	One rotten apple will spoil the whole barrel.	none	qwe	all	doesn't matter	32	TestP1	user	0.5	Which prior STUDIED proverb from this list means the same thing as this one? If no other studied proverb from this list means the same thing, write "none".		off	p1No	7287	p1	No	12.2449	8850	6628	7066	0	0	A3W3VDGMJ3UGN4|A3W3VDGMJ3UGN4	wwynwmmg05|76e5lfmpom	21|25	Other|Other	Junior|Senior	Asian/Pacific Islander|Asian/Pacific Islander	0|0	agree|agree	Female|Female	Fluent|Fluent	'Smooth'	'Naive'	Nope
30	10	wwynwmmg05	remComp3	1	31	2015-07-02T16:07:37-04:00	4.47082	2	Proverbs.csv	MemoryV2.csv	RememberV2		A book with a fancy cover reads no better.	Garlic is garlic even if soaked in honey.	Garlic is garlic even if soaked in honey.	pa	all	doesn't matter	31	TestP1	user	0.5	Which prior STUDIED proverb from this list means the same thing as this one? If no other studied proverb from this list means the same thing, write "none".		off	p2Yes	7924	p2	Yes	100	4275	no press	no press	1	1	A3W3VDGMJ3UGN4|A3W3VDGMJ3UGN4	wwynwmmg05|76e5lfmpom	21|25	Other|Other	Junior|Senior	Asian/Pacific Islander|Asian/Pacific Islander	0|0	agree|agree	Female|Female	Fluent|Fluent	'Smooth'	'Naive'	Nope
30	10	wwynwmmg05	remComp3	1	32	2015-07-02T16:07:44-04:00	7.46261	2	Proverbs.csv	MemoryV2.csv	RememberV2		The nail that sticks up will be hammered down.	The tallest blade of grass is the first to be cut.	none	qw	all	doesn't matter	56	TestP1	user	0.5	Which prior STUDIED proverb from this list means the same thing as this one? If no other studied proverb from this list means the same thing, write "none".		off	p2No	8850	p2	No	7.40741	7287	4009	4431	0	0	A3W3VDGMJ3UGN4|A3W3VDGMJ3UGN4	wwynwmmg05|76e5lfmpom	21|25	Other|Other	Junior|Senior	Asian/Pacific Islander|Asian/Pacific Islander	0|0	agree|agree	Female|Female	Fluent|Fluent	'Smooth'	'Naive'	Nope
30	10	wwynwmmg05	remComp3	1	33	2015-07-02T16:07:49-04:00	5.01121	2	Proverbs.csv	MemoryV2.csv	RememberV2		Even expensive silver will tarnish.	No rose stays red for a hundred days.	The nail that sticks up will be hammered down.	ars	all	doesn't matter	34	TestP1	user	0.5	Which prior STUDIED proverb from this list means the same thing as this one? If no other studied proverb from this list means the same thing, write "none".		off	p1Yes	7900	p1	Yes	38.5542	4815	no press	no press	0	0	A3W3VDGMJ3UGN4|A3W3VDGMJ3UGN4	wwynwmmg05|76e5lfmpom	21|25	Other|Other	Junior|Senior	Asian/Pacific Islander|Asian/Pacific Islander	0|0	agree|agree	Female|Female	Fluent|Fluent	'Smooth'	'Naive'	Nope
30	10	wwynwmmg05	remComp3	1	34	2015-07-02T16:07:57-04:00	8.16694	2	Proverbs.csv	MemoryV2.csv	RememberV2		The fox hunts far from his hole.	Crafty robbers steal miles away from home.	none	zx	all	doesn't matter	36	TestP1	user	0.5	Which prior STUDIED proverb from this list means the same thing as this one? If no other studied proverb from this list means the same thing, write "none".		off	p1No	12866	p1	No	8.69565	7981	2783	3174	0	0	A3W3VDGMJ3UGN4|A3W3VDGMJ3UGN4	wwynwmmg05|76e5lfmpom	21|25	Other|Other	Junior|Senior	Asian/Pacific Islander|Asian/Pacific Islander	0|0	agree|agree	Female|Female	Fluent|Fluent	'Smooth'	'Naive'	Nope
30	10	wwynwmmg05	remComp3	1	35	2015-07-02T16:08:06-04:00	8.08327	2	Proverbs.csv	MemoryV2.csv	RememberV2		No rose stays red for a hundred days.	Even expensive silver will tarnish.	none	ars	all	doesn't matter	35	TestP1	user	0.5	Which prior STUDIED proverb from this list means the same thing as this one? If no other studied proverb from this list means the same thing, write "none".		off	p2Yes	4815	p2	Yes	15.3846	7900	6172	6588	0	0	A3W3VDGMJ3UGN4|A3W3VDGMJ3UGN4	wwynwmmg05|76e5lfmpom	21|25	Other|Other	Junior|Senior	Asian/Pacific Islander|Asian/Pacific Islander	0|0	agree|agree	Female|Female	Fluent|Fluent	'Smooth'	'Naive'	Nope
30	10	wwynwmmg05	remComp3	1	36	2015-07-02T16:08:19-04:00	13.0689	2	Proverbs.csv	MemoryV2.csv	RememberV2		Into ruin will fall a village with many mayors.	Two captains sink the ship.	no rose stays red for a hundred days	pai	all	doesn't matter	58	TestP1	user	0.5	Which prior STUDIED proverb from this list means the same thing as this one? If no other studied proverb from this list means the same thing, write "none".		off	p2No	7981	p2	No	22.2222	12866	5355	11898	0	0	A3W3VDGMJ3UGN4|A3W3VDGMJ3UGN4	wwynwmmg05|76e5lfmpom	21|25	Other|Other	Junior|Senior	Asian/Pacific Islander|Asian/Pacific Islander	0|0	agree|agree	Female|Female	Fluent|Fluent	'Smooth'	'Naive'	Nope
30	10	wwynwmmg05	remComp3	1	37	2015-07-02T16:08:27-04:00	8.2503	2	Proverbs.csv	MemoryV2.csv	RememberV2		It's too late to cover the well when the child is drowned.	Beating the drum is in vain after the party has ended.	none	xc	all	doesn't matter	38	TestP1	user	0.5	Which prior STUDIED proverb from this list means the same thing as this one? If no other studied proverb from this list means the same thing, write "none".		off	p1No	16117	p1	No	10.3448	8074	4851	5290	0	0	A3W3VDGMJ3UGN4|A3W3VDGMJ3UGN4	wwynwmmg05|76e5lfmpom	21|25	Other|Other	Junior|Senior	Asian/Pacific Islander|Asian/Pacific Islander	0|0	agree|agree	Female|Female	Fluent|Fluent	'Smooth'	'Naive'	Nope
30	10	wwynwmmg05	remComp3	1	38	2015-07-02T16:08:36-04:00	8.81697	2	Proverbs.csv	MemoryV2.csv	RememberV2		I escaped the thunder but fell into lightning.	He avoided the bear but fell into the pit.	none	pairs	all	doesn't matter	40	TestP1	user	0.5	Which prior STUDIED proverb from this list means the same thing as this one? If no other studied proverb from this list means the same thing, write "none".		off	p1Yes	4157	p1	Yes	13.0435	8628	6709	7076	0	0	A3W3VDGMJ3UGN4|A3W3VDGMJ3UGN4	wwynwmmg05|76e5lfmpom	21|25	Other|Other	Junior|Senior	Asian/Pacific Islander|Asian/Pacific Islander	0|0	agree|agree	Female|Female	Fluent|Fluent	'Smooth'	'Naive'	Nope
30	10	wwynwmmg05	remComp3	1	39	2015-07-02T16:08:52-04:00	16.3419	2	Proverbs.csv	MemoryV2.csv	RememberV2		Good knives cannot be made from weak steel.	Tasty bread comes not from bad flour.	The hammer always hits the nail	zxc	all	doesn't matter	60	TestP1	user	0.5	Which prior STUDIED proverb from this list means the same thing as this one? If no other studied proverb from this list means the same thing, write "none".		off	p2No	8074	p2	No	35.2941	16117	6670	14862	0	0	A3W3VDGMJ3UGN4|A3W3VDGMJ3UGN4	wwynwmmg05|76e5lfmpom	21|25	Other|Other	Junior|Senior	Asian/Pacific Islander|Asian/Pacific Islander	0|0	agree|agree	Female|Female	Fluent|Fluent	'Smooth'	'Naive'	Nope
30	10	wwynwmmg05	remComp3	1	40	2015-07-02T16:08:56-04:00	4.36576	2	Proverbs.csv	MemoryV2.csv	RememberV2		He avoided the bear but fell into the pit.	I escaped the thunder but fell into lightning.	It's too late to cover the well when the child is drowned.	pairs	all	doesn't matter	41	TestP1	user	0.5	Which prior STUDIED proverb from this list means the same thing as this one? If no other studied proverb from this list means the same thing, write "none".		off	p2Yes	8628	p2	Yes	34.6154	4157	no press	no press	0	0	A3W3VDGMJ3UGN4|A3W3VDGMJ3UGN4	wwynwmmg05|76e5lfmpom	21|25	Other|Other	Junior|Senior	Asian/Pacific Islander|Asian/Pacific Islander	0|0	agree|agree	Female|Female	Fluent|Fluent	'Smooth'	'Naive'	Nope
30	10	wwynwmmg05	remComp3	1	43	2015-07-02T16:14:00-04:00	146.003	2	Proverbs.csv	MemoryV2.csv	RememberV2				A blind man can't judge color. The neighbor's apples are the sweetest. It's too late to seal the well when the child drowned. I didn't get struck with thunder, but did with lightening. A key doesn't fit one lock.				0	FreeRecall	user	120	Please type in any of the previous proverbs from the list that you remember. You can submit your answers after spending AT LEAST 2 minutes trying to remember them.		off	freeRecall				0	145756	7254	144116	0	0	A3W3VDGMJ3UGN4|A3W3VDGMJ3UGN4	wwynwmmg05|76e5lfmpom	21|25	Other|Other	Junior|Senior	Asian/Pacific Islander|Asian/Pacific Islander	0|0	agree|agree	Female|Female	Fluent|Fluent	'Smooth'	'Naive'	Nope
36	11	c4tsbvybk7	remComp3	1	1	2015-07-02T14:15:13-04:00	14.4832	1	Proverbs.csv	MemoryV1.csv	RememberV1		It is not the sheep that baahs the most that gives the most wool.	An empty vessel makes the most noise.	None	sdfg	all	doesn't matter	2	TestP1	user	0.5	Which prior STUDIED proverb from this list means the same thing as this one? If no other studied proverb from this list means the same thing, write "none".		off	p1No	7070	p1	No	14.6341	13692	no press	no press	0	0	ADKSME3J8B0PA	c4tsbvybk7	42	Pyschology	Select Option	White	0	agree	Male	Fluent	'Smooth'	'Naive'	No
36	11	c4tsbvybk7	remComp3	1	2	2015-07-02T14:15:24-04:00	10.8913	1	Proverbs.csv	MemoryV1.csv	RememberV1		Your neighbor's apples are the sweetest.	Other people's wives are more beautiful.	None	wer	all	doesn't matter	4	TestP1	user	0.5	Which prior STUDIED proverb from this list means the same thing as this one? If no other studied proverb from this list means the same thing, write "none".		off	p1Yes	22959	p1	Yes	9.09091	9875	no press	no press	0	0	ADKSME3J8B0PA	c4tsbvybk7	42	Pyschology	Select Option	White	0	agree	Male	Fluent	'Smooth'	'Naive'	No
36	11	c4tsbvybk7	remComp3	1	3	2015-07-02T14:15:32-04:00	7.9831	1	Proverbs.csv	MemoryV1.csv	RememberV1		Don't sell the fur until the bear has been shot.	Don't make clothes before the baby is born.	None	sdf	all	doesn't matter	42	TestP1	user	0.5	Which prior STUDIED proverb from this list means the same thing as this one? If no other studied proverb from this list means the same thing, write "none".		off	p2No	13692	p2	No	12.766	7070	no press	no press	0	0	ADKSME3J8B0PA	c4tsbvybk7	42	Pyschology	Select Option	White	0	agree	Male	Fluent	'Smooth'	'Naive'	No
36	11	c4tsbvybk7	remComp3	1	4	2015-07-02T14:15:56-04:00	23.9194	1	Proverbs.csv	MemoryV1.csv	RememberV1		Other people's wives are more beautiful.	Your neighbor's apples are the sweetest.	The neighbours apple's are the sweetest	wer	all	doesn't matter	5	TestP1	user	0.5	Which prior STUDIED proverb from this list means the same thing as this one? If no other studied proverb from this list means the same thing, write "none".		off	p2Yes	9875	p2	Yes	86.0759	22959	6976	17835	1	0	ADKSME3J8B0PA	c4tsbvybk7	42	Pyschology	Select Option	White	0	agree	Male	Fluent	'Smooth'	'Naive'	No
36	11	c4tsbvybk7	remComp3	1	5	2015-07-02T14:16:07-04:00	10.6129	1	Proverbs.csv	MemoryV1.csv	RememberV1		Beating the drum is in vain after the party has ended.	It's too late to cover the well when the child is drowned.	None	xc	all	doesn't matter	6	TestP1	user	0.5	Which prior STUDIED proverb from this list means the same thing as this one? If no other studied proverb from this list means the same thing, write "none".		off	p1No	13231	p1	No	12.9032	9863	no press	no press	0	0	ADKSME3J8B0PA	c4tsbvybk7	42	Pyschology	Select Option	White	0	agree	Male	Fluent	'Smooth'	'Naive'	No
36	11	c4tsbvybk7	remComp3	1	6	2015-07-02T14:16:18-04:00	11.2529	1	Proverbs.csv	MemoryV1.csv	RememberV1		Beer will satisfy when the wine is gone.	A footstool will serve when the chair is broken.	None	asdj	all	doesn't matter	8	TestP1	user	0.5	Which prior STUDIED proverb from this list means the same thing as this one? If no other studied proverb from this list means the same thing, write "none".		off	p1Yes	18889	p1	Yes	11.5385	10507	no press	no press	0	0	ADKSME3J8B0PA	c4tsbvybk7	42	Pyschology	Select Option	White	0	agree	Male	Fluent	'Smooth'	'Naive'	No
36	11	c4tsbvybk7	remComp3	1	7	2015-07-02T14:16:32-04:00	13.9747	1	Proverbs.csv	MemoryV1.csv	RememberV1		The nail that sticks up will be hammered down.	The tallest blade of grass is the first to be cut.	None	qw	all	doesn't matter	44	TestP1	user	0.5	Which prior STUDIED proverb from this list means the same thing as this one? If no other studied proverb from this list means the same thing, write "none".		off	p2No	9863	p2	No	7.40741	13231	no press	no press	0	0	ADKSME3J8B0PA	c4tsbvybk7	42	Pyschology	Select Option	White	0	agree	Male	Fluent	'Smooth'	'Naive'	No
36	11	c4tsbvybk7	remComp3	1	8	2015-07-02T14:16:52-04:00	19.7757	1	Proverbs.csv	MemoryV1.csv	RememberV1		A footstool will serve when the chair is broken.	Beer will satisfy when the wine is gone.	Beer will be served when wine is gone	asdj	all	doesn't matter	9	TestP1	user	0.5	Which prior STUDIED proverb from this list means the same thing as this one? If no other studied proverb from this list means the same thing, write "none".		off	p2Yes	10507	p2	Yes	75.3247	18889	5003	14629	1	0	ADKSME3J8B0PA	c4tsbvybk7	42	Pyschology	Select Option	White	0	agree	Male	Fluent	'Smooth'	'Naive'	No
36	11	c4tsbvybk7	remComp3	1	9	2015-07-02T14:17:00-04:00	8.36443	1	Proverbs.csv	MemoryV1.csv	RememberV1		One bit of rat dung in the soup spoils the whole pot.	One rotten apple will spoil the whole barrel.	None	qwe	all	doesn't matter	10	TestP1	user	0.5	Which prior STUDIED proverb from this list means the same thing as this one? If no other studied proverb from this list means the same thing, write "none".		off	p1Yes	25139	p1	Yes	12.2449	7691	no press	no press	0	0	ADKSME3J8B0PA	c4tsbvybk7	42	Pyschology	Select Option	White	0	agree	Male	Fluent	'Smooth'	'Naive'	No
36	11	c4tsbvybk7	remComp3	1	10	2015-07-02T14:17:39-04:00	38.5564	1	Proverbs.csv	MemoryV1.csv	RememberV1		He who lies with dogs will get fleas.	He who sits next to a snake begins to slither.	A bit of rat dung spoils the whole soup	par	all	doesn't matter	12	TestP1	user	0.5	Which prior STUDIED proverb from this list means the same thing as this one? If no other studied proverb from this list means the same thing, write "none".		off	p1No	11091	p1	No	23.5294	37465	14908	34264	0	0	ADKSME3J8B0PA	c4tsbvybk7	42	Pyschology	Select Option	White	0	agree	Male	Fluent	'Smooth'	'Naive'	No
36	11	c4tsbvybk7	remComp3	1	11	2015-07-02T14:18:05-04:00	25.9918	1	Proverbs.csv	MemoryV1.csv	RememberV1		One rotten apple will spoil the whole barrel.	One bit of rat dung in the soup spoils the whole pot.	A bit of rat dung will spoil the whole soup	qwe	all	doesn't matter	11	TestP1	user	0.5	Which prior STUDIED proverb from this list means the same thing as this one? If no other studied proverb from this list means the same thing, write "none".		off	p2Yes	7691	p2	Yes	75	25139	7573	22533	1	0	ADKSME3J8B0PA	c4tsbvybk7	42	Pyschology	Select Option	White	0	agree	Male	Fluent	'Smooth'	'Naive'	No
36	11	c4tsbvybk7	remComp3	1	12	2015-07-02T14:18:17-04:00	11.8627	1	Proverbs.csv	MemoryV1.csv	RememberV1		Into ruin will fall a village with many mayors.	Two captains sink the ship.	None	pai	all	doesn't matter	46	TestP1	user	0.5	Which prior STUDIED proverb from this list means the same thing as this one? If no other studied proverb from this list means the same thing, write "none".		off	p2No	37465	p2	No	19.3548	11091	no press	no press	0	0	ADKSME3J8B0PA	c4tsbvybk7	42	Pyschology	Select Option	White	0	agree	Male	Fluent	'Smooth'	'Naive'	No
36	11	c4tsbvybk7	remComp3	1	13	2015-07-02T14:18:29-04:00	12.4938	1	Proverbs.csv	MemoryV1.csv	RememberV1		Clean your own finger before you point at my smudges.	Wipe the filth from your own window before you take the specks off of mine.	None	asd	all	doesn't matter	14	TestP1	user	0.5	Which prior STUDIED proverb from this list means the same thing as this one? If no other studied proverb from this list means the same thing, write "none".		off	p1Yes	26008	p1	Yes	10.1266	11726	no press	no press	0	0	ADKSME3J8B0PA	c4tsbvybk7	42	Pyschology	Select Option	White	0	agree	Male	Fluent	'Smooth'	'Naive'	No
36	11	c4tsbvybk7	remComp3	1	14	2015-07-02T14:18:40-04:00	10.6768	1	Proverbs.csv	MemoryV1.csv	RememberV1		Only she who is in the convent knows what goes on inside.	Only she who wears the shoe knows where it pinches.	None	we	all	doesn't matter	16	TestP1	user	0.5	Which prior STUDIED proverb from this list means the same thing as this one? If no other studied proverb from this list means the same thing, write "none".		off	p1No	14186	p1	No	14.5455	9893	no press	no press	0	0	ADKSME3J8B0PA	c4tsbvybk7	42	Pyschology	Select Option	White	0	agree	Male	Fluent	'Smooth'	'Naive'	No
36	11	c4tsbvybk7	remComp3	1	15	2015-07-02T14:19:07-04:00	26.8775	1	Proverbs.csv	MemoryV1.csv	RememberV1		Wipe the filth from your own window before you take the specks off of mine.	Clean your own finger before you point at my smudges.	Wipe the smudge of your finger before you point to mine	asd	all	doesn't matter	15	TestP1	user	0.5	Which prior STUDIED proverb from this list means the same thing as this one? If no other studied proverb from this list means the same thing, write "none".		off	p2Yes	11726	p2	Yes	64.8148	26008	6364	23565	0	0	ADKSME3J8B0PA	c4tsbvybk7	42	Pyschology	Select Option	White	0	agree	Male	Fluent	'Smooth'	'Naive'	No
36	11	c4tsbvybk7	remComp3	1	16	2015-07-02T14:19:22-04:00	14.9444	1	Proverbs.csv	MemoryV1.csv	RememberV1		He who holds two watermelons in one arm will drop both.	He who goes after two hares at the same time will catch neither.	None	tyui	all	doesn't matter	48	TestP1	user	0.5	Which prior STUDIED proverb from this list means the same thing as this one? If no other studied proverb from this list means the same thing, write "none".		off	p2No	9893	p2	No	8.82353	14186	no press	no press	0	0	ADKSME3J8B0PA	c4tsbvybk7	42	Pyschology	Select Option	White	0	agree	Male	Fluent	'Smooth'	'Naive'	No
36	11	c4tsbvybk7	remComp3	1	17	2015-07-02T14:19:32-04:00	9.99202	1	Proverbs.csv	MemoryV1.csv	RememberV1		Milk a cow too often and you will draw blood.	Dip from the well needlessly and it will go dry.	None	airs	all	doesn't matter	18	TestP1	user	0.5	Which prior STUDIED proverb from this list means the same thing as this one? If no other studied proverb from this list means the same thing, write "none".		off	p1Yes	24121	p1	Yes	11.5385	9222	no press	no press	0	0	ADKSME3J8B0PA	c4tsbvybk7	42	Pyschology	Select Option	White	0	agree	Male	Fluent	'Smooth'	'Naive'	No
36	11	c4tsbvybk7	remComp3	1	18	2015-07-02T14:19:42-04:00	10.0501	1	Proverbs.csv	MemoryV1.csv	RememberV1		He avoided the bear but fell into the pit.	I escaped the thunder but fell into lightning.	None	pairs	all	doesn't matter	20	TestP1	user	0.5	Which prior STUDIED proverb from this list means the same thing as this one? If no other studied proverb from this list means the same thing, write "none".		off	p1No	37440	p1	No	12	9328	no press	no press	0	0	ADKSME3J8B0PA	c4tsbvybk7	42	Pyschology	Select Option	White	0	agree	Male	Fluent	'Smooth'	'Naive'	No
36	11	c4tsbvybk7	remComp3	1	19	2015-07-02T14:20:07-04:00	25.0133	1	Proverbs.csv	MemoryV1.csv	RememberV1		Dip from the well needlessly and it will go dry.	Milk a cow too often and you will draw blood.	It was there but I cannot recall	airs	all	doesn't matter	19	TestP1	user	0.5	Which prior STUDIED proverb from this list means the same thing as this one? If no other studied proverb from this list means the same thing, write "none".		off	p2Yes	9222	p2	Yes	20.7792	24121	13488	20827	0	0	ADKSME3J8B0PA	c4tsbvybk7	42	Pyschology	Select Option	White	0	agree	Male	Fluent	'Smooth'	'Naive'	No
36	11	c4tsbvybk7	remComp3	1	20	2015-07-02T14:20:45-04:00	38.2986	1	Proverbs.csv	MemoryV1.csv	RememberV1		A book with a fancy cover reads no better.	Garlic is garlic even if soaked in honey.	None	pa	all	doesn't matter	50	TestP1	user	0.5	Which prior STUDIED proverb from this list means the same thing as this one? If no other studied proverb from this list means the same thing, write "none".		off	p2No	9328	p2	No	17.7778	37440	no press	no press	0	0	ADKSME3J8B0PA	c4tsbvybk7	42	Pyschology	Select Option	White	0	agree	Male	Fluent	'Smooth'	'Naive'	No
36	11	c4tsbvybk7	remComp3	1	21	2015-07-02T14:20:54-04:00	9.49716	1	Proverbs.csv	MemoryV1.csv	RememberV1		Better an egg today than a hen tomorrow.	One today is worth two tomorrows.	None	pair	all	doesn't matter	22	TestP1	user	0.5	Which prior STUDIED proverb from this list means the same thing as this one? If no other studied proverb from this list means the same thing, write "none".		off	p1No	9193	p1	No	16.2162	8356	no press	no press	0	0	ADKSME3J8B0PA	c4tsbvybk7	42	Pyschology	Select Option	White	0	agree	Male	Fluent	'Smooth'	'Naive'	No
36	11	c4tsbvybk7	remComp3	1	22	2015-07-02T14:21:04-04:00	9.92616	1	Proverbs.csv	MemoryV1.csv	RememberV1		The servant's toil makes the master look good.	The guts of the soldier make the general great.	None	zxcv	all	doesn't matter	24	TestP1	user	0.5	Which prior STUDIED proverb from this list means the same thing as this one? If no other studied proverb from this list means the same thing, write "none".		off	p1Yes	27838	p1	Yes	11.7647	9139	no press	no press	0	0	ADKSME3J8B0PA	c4tsbvybk7	42	Pyschology	Select Option	White	0	agree	Male	Fluent	'Smooth'	'Naive'	No
36	11	c4tsbvybk7	remComp3	1	23	2015-07-02T14:21:14-04:00	9.98502	1	Proverbs.csv	MemoryV1.csv	RememberV1		Crafty robbers steal miles away from home.	The fox hunts far from his hole.	None	zx	all	doesn't matter	52	TestP1	user	0.5	Which prior STUDIED proverb from this list means the same thing as this one? If no other studied proverb from this list means the same thing, write "none".		off	p2No	8356	p2	No	16.6667	9193	no press	no press	0	0	ADKSME3J8B0PA	c4tsbvybk7	42	Pyschology	Select Option	White	0	agree	Male	Fluent	'Smooth'	'Naive'	No
36	11	c4tsbvybk7	remComp3	1	24	2015-07-02T14:21:43-04:00	28.7314	1	Proverbs.csv	MemoryV1.csv	RememberV1		The guts of the soldier make the general great.	The servant's toil makes the master look good.	The servants toil makes the master look great	zxcv	all	doesn't matter	25	TestP1	user	0.5	Which prior STUDIED proverb from this list means the same thing as this one? If no other studied proverb from this list means the same thing, write "none".		off	p2Yes	9139	p2	Yes	90.1099	27838	8295	24587	1	0	ADKSME3J8B0PA	c4tsbvybk7	42	Pyschology	Select Option	White	0	agree	Male	Fluent	'Smooth'	'Naive'	No
36	11	c4tsbvybk7	remComp3	1	25	2015-07-02T14:21:56-04:00	13.1941	1	Proverbs.csv	MemoryV1.csv	RememberV1		Good knives cannot be made from weak steel.	Tasty bread comes not from bad flour.	No he	zxc	all	doesn't matter	26	TestP1	user	0.5	Which prior STUDIED proverb from this list means the same thing as this one? If no other studied proverb from this list means the same thing, write "none".		off	p1Yes	18442	p1	Yes	14.2857	12440	no press	no press	0	0	ADKSME3J8B0PA	c4tsbvybk7	42	Pyschology	Select Option	White	0	agree	Male	Fluent	'Smooth'	'Naive'	No
36	11	c4tsbvybk7	remComp3	1	26	2015-07-02T14:22:07-04:00	10.395	1	Proverbs.csv	MemoryV1.csv	RememberV1		A shattered mirror never again reflects.	The fallen blossom never returns to the branch.	None	xcvb	all	doesn't matter	28	TestP1	user	0.5	Which prior STUDIED proverb from this list means the same thing as this one? If no other studied proverb from this list means the same thing, write "none".		off	p1No	6621	p1	No	15.6863	9603	no press	no press	0	0	ADKSME3J8B0PA	c4tsbvybk7	42	Pyschology	Select Option	White	0	agree	Male	Fluent	'Smooth'	'Naive'	No
36	11	c4tsbvybk7	remComp3	1	27	2015-07-02T14:22:26-04:00	19.3111	1	Proverbs.csv	MemoryV1.csv	RememberV1		Tasty bread comes not from bad flour.	Good knives cannot be made from weak steel.	None	zxc	all	doesn't matter	27	TestP1	user	0.5	Which prior STUDIED proverb from this list means the same thing as this one? If no other studied proverb from this list means the same thing, write "none".		off	p2Yes	12440	p2	Yes	12.766	18442	no press	no press	0	0	ADKSME3J8B0PA	c4tsbvybk7	42	Pyschology	Select Option	White	0	agree	Male	Fluent	'Smooth'	'Naive'	No
36	11	c4tsbvybk7	remComp3	1	28	2015-07-02T14:22:33-04:00	7.35358	1	Proverbs.csv	MemoryV1.csv	RememberV1		A deaf man makes a poor music critic.	A blind man should not judge colors.	None	xcv	all	doesn't matter	54	TestP1	user	0.5	Which prior STUDIED proverb from this list means the same thing as this one? If no other studied proverb from this list means the same thing, write "none".		off	p2No	9603	p2	No	15	6621	no press	no press	0	0	ADKSME3J8B0PA	c4tsbvybk7	42	Pyschology	Select Option	White	0	agree	Male	Fluent	'Smooth'	'Naive'	No
36	11	c4tsbvybk7	remComp3	1	29	2015-07-02T14:22:43-04:00	9.64379	1	Proverbs.csv	MemoryV1.csv	RememberV1		One key does not open every lock.	No one plant grows in every soil.	None	ar	all	doesn't matter	30	TestP1	user	0.5	Which prior STUDIED proverb from this list means the same thing as this one? If no other studied proverb from this list means the same thing, write "none".		off	p1No	8453	p1	No	21.6216	8926	no press	no press	0	0	ADKSME3J8B0PA	c4tsbvybk7	42	Pyschology	Select Option	White	0	agree	Male	Fluent	'Smooth'	'Naive'	No
36	11	c4tsbvybk7	remComp3	1	30	2015-07-02T14:22:53-04:00	10.2035	1	Proverbs.csv	MemoryV1.csv	RememberV1		A liar thinks everyone lies.	If you sit in a hot bath, you think the whole town is warm.	None	qwer	all	doesn't matter	32	TestP1	user	0.5	Which prior STUDIED proverb from this list means the same thing as this one? If no other studied proverb from this list means the same thing, write "none".		off	p1Yes	19212	p1	Yes	12.6984	9482	no press	no press	0	0	ADKSME3J8B0PA	c4tsbvybk7	42	Pyschology	Select Option	White	0	agree	Male	Fluent	'Smooth'	'Naive'	No
36	11	c4tsbvybk7	remComp3	1	31	2015-07-02T14:23:02-04:00	9.24286	1	Proverbs.csv	MemoryV1.csv	RememberV1		Larger pots begin to boil slower.	Bigger roosters start to crow later.	None	wert	all	doesn't matter	56	TestP1	user	0.5	Which prior STUDIED proverb from this list means the same thing as this one? If no other studied proverb from this list means the same thing, write "none".		off	p2No	8926	p2	No	10	8453	no press	no press	0	0	ADKSME3J8B0PA	c4tsbvybk7	42	Pyschology	Select Option	White	0	agree	Male	Fluent	'Smooth'	'Naive'	No
36	11	c4tsbvybk7	remComp3	1	32	2015-07-02T14:23:23-04:00	20.0612	1	Proverbs.csv	MemoryV1.csv	RememberV1		If you sit in a hot bath, you think the whole town is warm.	A liar thinks everyone lies.	A liar thinks everyone lies	qwer	all	doesn't matter	33	TestP1	user	0.5	Which prior STUDIED proverb from this list means the same thing as this one? If no other studied proverb from this list means the same thing, write "none".		off	p2Yes	9482	p2	Yes	98.1818	19212	6338	16614	1	0	ADKSME3J8B0PA	c4tsbvybk7	42	Pyschology	Select Option	White	0	agree	Male	Fluent	'Smooth'	'Naive'	No
36	11	c4tsbvybk7	remComp3	1	33	2015-07-02T14:23:34-04:00	11.3627	1	Proverbs.csv	MemoryV1.csv	RememberV1		A sleeping fox catches no game.	First to the mill in the morning gets to grind first.	Not recall	ty	all	doesn't matter	34	TestP1	user	0.5	Which prior STUDIED proverb from this list means the same thing as this one? If no other studied proverb from this list means the same thing, write "none".		off	p1No	7964	p1	No	15.873	10559	6692	9728	0	0	ADKSME3J8B0PA	c4tsbvybk7	42	Pyschology	Select Option	White	0	agree	Male	Fluent	'Smooth'	'Naive'	No
36	11	c4tsbvybk7	remComp3	1	34	2015-07-02T14:23:41-04:00	7.0333	1	Proverbs.csv	MemoryV1.csv	RememberV1		As you sow, so shall you reap.	As you make your bed, so must you lie in it.	None	sd	all	doesn't matter	36	TestP1	user	0.5	Which prior STUDIED proverb from this list means the same thing as this one? If no other studied proverb from this list means the same thing, write "none".		off	p1Yes	15683	p1	Yes	4.16667	6236	no press	no press	0	0	ADKSME3J8B0PA	c4tsbvybk7	42	Pyschology	Select Option	White	0	agree	Male	Fluent	'Smooth'	'Naive'	No
36	11	c4tsbvybk7	remComp3	1	35	2015-07-02T14:23:50-04:00	8.68481	1	Proverbs.csv	MemoryV1.csv	RememberV1		He who has once burnt his mouth will forever blow on his soup.	Bitten by a snake, afraid of the rope for ten years.	None	tyu	all	doesn't matter	58	TestP1	user	0.5	Which prior STUDIED proverb from this list means the same thing as this one? If no other studied proverb from this list means the same thing, write "none".		off	p2No	10559	p2	No	14.2857	7964	no press	no press	0	0	ADKSME3J8B0PA	c4tsbvybk7	42	Pyschology	Select Option	White	0	agree	Male	Fluent	'Smooth'	'Naive'	No
36	11	c4tsbvybk7	remComp3	1	36	2015-07-02T14:24:06-04:00	16.5105	1	Proverbs.csv	MemoryV1.csv	RememberV1		As you make your bed, so must you lie in it.	As you sow, so shall you reap.	As you sow so shall you reap	sd	all	doesn't matter	37	TestP1	user	0.5	Which prior STUDIED proverb from this list means the same thing as this one? If no other studied proverb from this list means the same thing, write "none".		off	p2Yes	6236	p2	Yes	96.5517	15683	4699	11997	1	0	ADKSME3J8B0PA	c4tsbvybk7	42	Pyschology	Select Option	White	0	agree	Male	Fluent	'Smooth'	'Naive'	No
36	11	c4tsbvybk7	remComp3	1	37	2015-07-02T14:24:13-04:00	6.97119	1	Proverbs.csv	MemoryV1.csv	RememberV1		Pennies and pennies make pounds and pounds.	Drops gather one at a time to become an ocean.	None	asdf	all	doesn't matter	38	TestP1	user	0.5	Which prior STUDIED proverb from this list means the same thing as this one? If no other studied proverb from this list means the same thing, write "none".		off	p1Yes	22303	p1	Yes	12	6225	no press	no press	0	0	ADKSME3J8B0PA	c4tsbvybk7	42	Pyschology	Select Option	White	0	agree	Male	Fluent	'Smooth'	'Naive'	No
36	11	c4tsbvybk7	remComp3	1	38	2015-07-02T14:24:31-04:00	18.2864	1	Proverbs.csv	MemoryV1.csv	RememberV1		As the big hound is, so will the pup be.	As the old robin chirps, so chirps the young.	No recall	pars	all	doesn't matter	40	TestP1	user	0.5	Which prior STUDIED proverb from this list means the same thing as this one? If no other studied proverb from this list means the same thing, write "none".		off	p1No	7330	p1	No	18.5185	17371	12378	12379	0	0	ADKSME3J8B0PA	c4tsbvybk7	42	Pyschology	Select Option	White	0	agree	Male	Fluent	'Smooth'	'Naive'	No
36	11	c4tsbvybk7	remComp3	1	39	2015-07-02T14:24:54-04:00	23.1055	1	Proverbs.csv	MemoryV1.csv	RememberV1		Drops gather one at a time to become an ocean.	Pennies and pennies make pounds and pounds.	Pennies and pennies make pounds and piunds	asdf	all	doesn't matter	39	TestP1	user	0.5	Which prior STUDIED proverb from this list means the same thing as this one? If no other studied proverb from this list means the same thing, write "none".		off	p2Yes	6225	p2	Yes	96.4706	22303	9626	18710	1	0	ADKSME3J8B0PA	c4tsbvybk7	42	Pyschology	Select Option	White	0	agree	Male	Fluent	'Smooth'	'Naive'	No
36	11	c4tsbvybk7	remComp3	1	40	2015-07-02T14:25:03-04:00	8.12013	1	Proverbs.csv	MemoryV1.csv	RememberV1		Even expensive silver will tarnish.	No rose stays red for a hundred days.	None	ars	all	doesn't matter	60	TestP1	user	0.5	Which prior STUDIED proverb from this list means the same thing as this one? If no other studied proverb from this list means the same thing, write "none".		off	p2No	17371	p2	No	19.5122	7330	no press	no press	0	0	ADKSME3J8B0PA	c4tsbvybk7	42	Pyschology	Select Option	White	0	agree	Male	Fluent	'Smooth'	'Naive'	No
36	11	c4tsbvybk7	remComp3	1	43	2015-07-02T14:30:52-04:00	191.577	1	Proverbs.csv	MemoryV1.csv	RememberV1				As you sow so shall you reap, pEnnis and pennies make pounds and pounds, don't sell the fur before yiu shoot tge bear, a nail stickibg out shall be hammered down, good bread does not come from bad flour				0	FreeRecall	user	120	Please type in any of the previous proverbs from the list that you remember. You can submit your answers after spending AT LEAST 2 minutes trying to remember them.		off	freeRecall				0	190550	9859	178420	0	0	ADKSME3J8B0PA	c4tsbvybk7	42	Pyschology	Select Option	White	0	agree	Male	Fluent	'Smooth'	'Naive'	No
38	12	qos8jeu7di	remComp3	1	1	2015-07-02T14:20:48-04:00	43.2649	2	Proverbs.csv	MemoryV2.csv	RememberV2		Milk a cow too often and you will draw blood.	Dip from the well needlessly and it will go dry.	NONE	airs	all	doesn't matter	2	TestP1	user	0.5	Which prior STUDIED proverb from this list means the same thing as this one? If no other studied proverb from this list means the same thing, write "none".		off	p1Yes	35675	p1	Yes	11.5385	42766	5694	6553	0	0	AH6PQTU8QFO8U	qos8jeu7di	34	Other	Select Option	White	0	agree	Female	Fluent	'Smooth'	'Naive'	NO
38	12	qos8jeu7di	remComp3	1	2	2015-07-02T14:21:14-04:00	26.4465	2	Proverbs.csv	MemoryV2.csv	RememberV2		Don't make clothes before the baby is born.	Don't sell the fur until the bear has been shot.	NONE	sdf	all	doesn't matter	4	TestP1	user	0.5	Which prior STUDIED proverb from this list means the same thing as this one? If no other studied proverb from this list means the same thing, write "none".		off	p1No	14871	p1	No	11.5385	24478	20797	21352	0	0	AH6PQTU8QFO8U	qos8jeu7di	34	Other	Select Option	White	0	agree	Female	Fluent	'Smooth'	'Naive'	NO
38	12	qos8jeu7di	remComp3	1	3	2015-07-02T14:21:51-04:00	36.8001	2	Proverbs.csv	MemoryV2.csv	RememberV2		Dip from the well needlessly and it will go dry.	Milk a cow too often and you will draw blood.	MILK A COW TOO OFTEN AND YOU WILL DRAW BLOOD	airs	all	doesn't matter	3	TestP1	user	0.5	Which prior STUDIED proverb from this list means the same thing as this one? If no other studied proverb from this list means the same thing, write "none".		off	p2Yes	42766	p2	Yes	97.7778	35675	20563	34492	1	0	AH6PQTU8QFO8U	qos8jeu7di	34	Other	Select Option	White	0	agree	Female	Fluent	'Smooth'	'Naive'	NO
38	12	qos8jeu7di	remComp3	1	4	2015-07-02T14:22:07-04:00	15.5745	2	Proverbs.csv	MemoryV2.csv	RememberV2		A sleeping fox catches no game.	First to the mill in the morning gets to grind first.	NONE	ty	all	doesn't matter	42	TestP1	user	0.5	Which prior STUDIED proverb from this list means the same thing as this one? If no other studied proverb from this list means the same thing, write "none".		off	p2No	24478	p2	No	14.0351	14871	13118	14290	0	0	AH6PQTU8QFO8U	qos8jeu7di	34	Other	Select Option	White	0	agree	Female	Fluent	'Smooth'	'Naive'	NO
38	12	qos8jeu7di	remComp3	1	5	2015-07-02T14:22:42-04:00	35.139	2	Proverbs.csv	MemoryV2.csv	RememberV2		He who goes after two hares at the same time will catch neither.	He who holds two watermelons in one arm will drop both.	NONE	tyui	all	doesn't matter	6	TestP1	user	0.5	Which prior STUDIED proverb from this list means the same thing as this one? If no other studied proverb from this list means the same thing, write "none".		off	p1Yes	47221	p1	Yes	13.5593	34116	32499	33087	0	0	AH6PQTU8QFO8U	qos8jeu7di	34	Other	Select Option	White	0	agree	Female	Fluent	'Smooth'	'Naive'	NO
38	12	qos8jeu7di	remComp3	1	6	2015-07-02T14:23:16-04:00	34.1257	2	Proverbs.csv	MemoryV2.csv	RememberV2		Beating the drum is in vain after the party has ended.	It's too late to cover the well when the child is drowned.	NONE	xc	all	doesn't matter	8	TestP1	user	0.5	Which prior STUDIED proverb from this list means the same thing as this one? If no other studied proverb from this list means the same thing, write "none".		off	p1No	19070	p1	No	12.9032	33507	31634	32232	0	0	AH6PQTU8QFO8U	qos8jeu7di	34	Other	Select Option	White	0	agree	Female	Fluent	'Smooth'	'Naive'	NO
38	12	qos8jeu7di	remComp3	1	7	2015-07-02T14:24:04-04:00	47.7706	2	Proverbs.csv	MemoryV2.csv	RememberV2		He who holds two watermelons in one arm will drop both.	He who goes after two hares at the same time will catch neither.	HE WHO CHASES TWO HARES AT THE SAME TIME WILL CATCH NEITHER	tyui	all	doesn't matter	7	TestP1	user	0.5	Which prior STUDIED proverb from this list means the same thing as this one? If no other studied proverb from this list means the same thing, write "none".		off	p2Yes	34116	p2	Yes	89.4309	47221	29285	45478	1	0	AH6PQTU8QFO8U	qos8jeu7di	34	Other	Select Option	White	0	agree	Female	Fluent	'Smooth'	'Naive'	NO
38	12	qos8jeu7di	remComp3	1	8	2015-07-02T14:24:24-04:00	19.6545	2	Proverbs.csv	MemoryV2.csv	RememberV2		No rose stays red for a hundred days.	Even expensive silver will tarnish.	NONE	ars	all	doesn't matter	44	TestP1	user	0.5	Which prior STUDIED proverb from this list means the same thing as this one? If no other studied proverb from this list means the same thing, write "none".		off	p2No	33507	p2	No	15.3846	19070	17027	17608	0	0	AH6PQTU8QFO8U	qos8jeu7di	34	Other	Select Option	White	0	agree	Female	Fluent	'Smooth'	'Naive'	NO
38	12	qos8jeu7di	remComp3	1	9	2015-07-02T14:25:04-04:00	40.2537	2	Proverbs.csv	MemoryV2.csv	RememberV2		Good knives cannot be made from weak steel.	Tasty bread comes not from bad flour.	NONE	zxc	all	doesn't matter	10	TestP1	user	0.5	Which prior STUDIED proverb from this list means the same thing as this one? If no other studied proverb from this list means the same thing, write "none".		off	p1No	33550	p1	No	9.7561	39664	37616	38076	0	0	AH6PQTU8QFO8U	qos8jeu7di	34	Other	Select Option	White	0	agree	Female	Fluent	'Smooth'	'Naive'	NO
38	12	qos8jeu7di	remComp3	1	10	2015-07-02T14:25:25-04:00	21.5352	2	Proverbs.csv	MemoryV2.csv	RememberV2		One today is worth two tomorrows.	Better an egg today than a hen tomorrow.	NONE	pair	all	doesn't matter	12	TestP1	user	0.5	Which prior STUDIED proverb from this list means the same thing as this one? If no other studied proverb from this list means the same thing, write "none".		off	p1Yes	43827	p1	Yes	18.1818	17868	15954	16510	0	0	AH6PQTU8QFO8U	qos8jeu7di	34	Other	Select Option	White	0	agree	Female	Fluent	'Smooth'	'Naive'	NO
38	12	qos8jeu7di	remComp3	1	11	2015-07-02T14:26:00-04:00	34.4015	2	Proverbs.csv	MemoryV2.csv	RememberV2		Drops gather one at a time to become an ocean.	Pennies and pennies make pounds and pounds.	NONE	asdf	all	doesn't matter	46	TestP1	user	0.5	Which prior STUDIED proverb from this list means the same thing as this one? If no other studied proverb from this list means the same thing, write "none".		off	p2No	39664	p2	No	12.766	33550	31807	32330	0	0	AH6PQTU8QFO8U	qos8jeu7di	34	Other	Select Option	White	0	agree	Female	Fluent	'Smooth'	'Naive'	NO
38	12	qos8jeu7di	remComp3	1	12	2015-07-02T14:26:45-04:00	45.6614	2	Proverbs.csv	MemoryV2.csv	RememberV2		Better an egg today than a hen tomorrow.	One today is worth two tomorrows.	ONE TODAY IS WORTH TWO TOMORROWS	pair	all	doesn't matter	13	TestP1	user	0.5	Which prior STUDIED proverb from this list means the same thing as this one? If no other studied proverb from this list means the same thing, write "none".		off	p2Yes	17868	p2	Yes	98.4615	43827	35571	42757	1	0	AH6PQTU8QFO8U	qos8jeu7di	34	Other	Select Option	White	0	agree	Female	Fluent	'Smooth'	'Naive'	NO
38	12	qos8jeu7di	remComp3	1	13	2015-07-02T14:27:15-04:00	30.0377	2	Proverbs.csv	MemoryV2.csv	RememberV2		He who lies with dogs will get fleas.	He who sits next to a snake begins to slither.	NONE	par	all	doesn't matter	14	TestP1	user	0.5	Which prior STUDIED proverb from this list means the same thing as this one? If no other studied proverb from this list means the same thing, write "none".		off	p1No	30741	p1	No	12	28428	26770	27239	0	0	AH6PQTU8QFO8U	qos8jeu7di	34	Other	Select Option	White	0	agree	Female	Fluent	'Smooth'	'Naive'	NO
38	12	qos8jeu7di	remComp3	1	14	2015-07-02T14:28:08-04:00	52.566	2	Proverbs.csv	MemoryV2.csv	RememberV2		He who has once burnt his mouth will forever blow on his soup.	Bitten by a snake, afraid of the rope for ten years.	BEATING A DRUM IS IN VAIN AFTER THE PARTY IS OVER	tyu	all	doesn't matter	16	TestP1	user	0.5	Which prior STUDIED proverb from this list means the same thing as this one? If no other studied proverb from this list means the same thing, write "none".		off	p1Yes	67471	p1	Yes	43.5644	51376	42027	49922	0	0	AH6PQTU8QFO8U	qos8jeu7di	34	Other	Select Option	White	0	agree	Female	Fluent	'Smooth'	'Naive'	NO
38	12	qos8jeu7di	remComp3	1	15	2015-07-02T14:28:40-04:00	31.523	2	Proverbs.csv	MemoryV2.csv	RememberV2		An empty vessel makes the most noise.	It is not the sheep that baahs the most that gives the most wool.	NONE	sdfg	all	doesn't matter	48	TestP1	user	0.5	Which prior STUDIED proverb from this list means the same thing as this one? If no other studied proverb from this list means the same thing, write "none".		off	p2No	28428	p2	No	8.69565	30741	29124	29672	0	0	AH6PQTU8QFO8U	qos8jeu7di	34	Other	Select Option	White	0	agree	Female	Fluent	'Smooth'	'Naive'	NO
38	12	qos8jeu7di	remComp3	1	16	2015-07-02T14:29:49-04:00	69.8369	2	Proverbs.csv	MemoryV2.csv	RememberV2		Bitten by a snake, afraid of the rope for ten years.	He who has once burnt his mouth will forever blow on his soup.	NONE	tyu	all	doesn't matter	17	TestP1	user	0.5	Which prior STUDIED proverb from this list means the same thing as this one? If no other studied proverb from this list means the same thing, write "none".		off	p2Yes	51376	p2	Yes	9.09091	67471	65296	65793	0	0	AH6PQTU8QFO8U	qos8jeu7di	34	Other	Select Option	White	0	agree	Female	Fluent	'Smooth'	'Naive'	NO
38	12	qos8jeu7di	remComp3	1	17	2015-07-02T14:30:24-04:00	34.8728	2	Proverbs.csv	MemoryV2.csv	RememberV2		As you make your bed, so must you lie in it.	As you sow, so shall you reap.	HE WHO LIES WITH DOGS GETS FLEAS	sd	all	doesn't matter	18	TestP1	user	0.5	Which prior STUDIED proverb from this list means the same thing as this one? If no other studied proverb from this list means the same thing, write "none".		off	p1No	32622	p1	No	29.0323	33661	24278	32225	0	0	AH6PQTU8QFO8U	qos8jeu7di	34	Other	Select Option	White	0	agree	Female	Fluent	'Smooth'	'Naive'	NO
38	12	qos8jeu7di	remComp3	1	18	2015-07-02T14:30:51-04:00	26.8565	2	Proverbs.csv	MemoryV2.csv	RememberV2		Clean your own finger before you point at my smudges.	Wipe the filth from your own window before you take the specks off of mine.	NONE	asd	all	doesn't matter	20	TestP1	user	0.5	Which prior STUDIED proverb from this list means the same thing as this one? If no other studied proverb from this list means the same thing, write "none".		off	p1Yes	27454	p1	Yes	10.1266	25661	23893	24353	0	0	AH6PQTU8QFO8U	qos8jeu7di	34	Other	Select Option	White	0	agree	Female	Fluent	'Smooth'	'Naive'	NO
38	12	qos8jeu7di	remComp3	1	19	2015-07-02T14:31:25-04:00	33.6254	2	Proverbs.csv	MemoryV2.csv	RememberV2		He avoided the bear but fell into the pit.	I escaped the thunder but fell into lightning.	BITTEN BY A SNAKE, AFRAID OF THE ROPE	pairs	all	doesn't matter	50	TestP1	user	0.5	Which prior STUDIED proverb from this list means the same thing as this one? If no other studied proverb from this list means the same thing, write "none".		off	p2No	33661	p2	No	28.9157	32622	22148	31218	0	0	AH6PQTU8QFO8U	qos8jeu7di	34	Other	Select Option	White	0	agree	Female	Fluent	'Smooth'	'Naive'	NO
38	12	qos8jeu7di	remComp3	1	20	2015-07-02T14:31:53-04:00	27.97	2	Proverbs.csv	MemoryV2.csv	RememberV2		Wipe the filth from your own window before you take the specks off of mine.	Clean your own finger before you point at my smudges.	CLEAN YOUR OWN FINGER BEFORE YOU POINT OUT MY SMUDGES	asd	all	doesn't matter	21	TestP1	user	0.5	Which prior STUDIED proverb from this list means the same thing as this one? If no other studied proverb from this list means the same thing, write "none".		off	p2Yes	25661	p2	Yes	96.2264	27454	8132	22017	1	0	AH6PQTU8QFO8U	qos8jeu7di	34	Other	Select Option	White	0	agree	Female	Fluent	'Smooth'	'Naive'	NO
38	12	qos8jeu7di	remComp3	1	21	2015-07-02T14:32:22-04:00	29.0847	2	Proverbs.csv	MemoryV2.csv	RememberV2		The fox hunts far from his hole.	Crafty robbers steal miles away from home.	NONE	zx	all	doesn't matter	22	TestP1	user	0.5	Which prior STUDIED proverb from this list means the same thing as this one? If no other studied proverb from this list means the same thing, write "none".		off	p1Yes	33657	p1	Yes	8.69565	28633	26783	27293	0	0	AH6PQTU8QFO8U	qos8jeu7di	34	Other	Select Option	White	0	agree	Female	Fluent	'Smooth'	'Naive'	NO
38	12	qos8jeu7di	remComp3	1	22	2015-07-02T14:33:12-04:00	50.0257	2	Proverbs.csv	MemoryV2.csv	RememberV2		No one plant grows in every soil.	One key does not open every lock.	NONE	ar	all	doesn't matter	24	TestP1	user	0.5	Which prior STUDIED proverb from this list means the same thing as this one? If no other studied proverb from this list means the same thing, write "none".		off	p1No	41282	p1	No	16.2162	49586	47802	48261	0	0	AH6PQTU8QFO8U	qos8jeu7di	34	Other	Select Option	White	0	agree	Female	Fluent	'Smooth'	'Naive'	NO
38	12	qos8jeu7di	remComp3	1	23	2015-07-02T14:33:46-04:00	34.1684	2	Proverbs.csv	MemoryV2.csv	RememberV2		Crafty robbers steal miles away from home.	The fox hunts far from his hole.	A FOX HUNTS FAR FROM HIS HOLE	zx	all	doesn't matter	23	TestP1	user	0.5	Which prior STUDIED proverb from this list means the same thing as this one? If no other studied proverb from this list means the same thing, write "none".		off	p2Yes	28633	p2	Yes	91.8033	33657	24360	32396	1	0	AH6PQTU8QFO8U	qos8jeu7di	34	Other	Select Option	White	0	agree	Female	Fluent	'Smooth'	'Naive'	NO
38	12	qos8jeu7di	remComp3	1	24	2015-07-02T14:34:28-04:00	41.9548	2	Proverbs.csv	MemoryV2.csv	RememberV2		A shattered mirror never again reflects.	The fallen blossom never returns to the branch.	NO ROSE STAYS RED FOR 100 DAYS	xcvb	all	doesn't matter	52	TestP1	user	0.5	Which prior STUDIED proverb from this list means the same thing as this one? If no other studied proverb from this list means the same thing, write "none".		off	p2No	49586	p2	No	31.1688	41282	27361	40341	0	0	AH6PQTU8QFO8U	qos8jeu7di	34	Other	Select Option	White	0	agree	Female	Fluent	'Smooth'	'Naive'	NO
38	12	qos8jeu7di	remComp3	1	25	2015-07-02T14:34:54-04:00	25.7149	2	Proverbs.csv	MemoryV2.csv	RememberV2		A deaf man makes a poor music critic.	A blind man should not judge colors.	NONE	xcv	all	doesn't matter	26	TestP1	user	0.5	Which prior STUDIED proverb from this list means the same thing as this one? If no other studied proverb from this list means the same thing, write "none".		off	p1No	35130	p1	No	15	25139	23667	24118	0	0	AH6PQTU8QFO8U	qos8jeu7di	34	Other	Select Option	White	0	agree	Female	Fluent	'Smooth'	'Naive'	NO
38	12	qos8jeu7di	remComp3	1	26	2015-07-02T14:35:17-04:00	23.4521	2	Proverbs.csv	MemoryV2.csv	RememberV2		The servant's toil makes the master look good.	The guts of the soldier make the general great.	NONE	zxcv	all	doesn't matter	28	TestP1	user	0.5	Which prior STUDIED proverb from this list means the same thing as this one? If no other studied proverb from this list means the same thing, write "none".		off	p1Yes	26552	p1	Yes	11.7647	22838	20860	22278	0	0	AH6PQTU8QFO8U	qos8jeu7di	34	Other	Select Option	White	0	agree	Female	Fluent	'Smooth'	'Naive'	NO
38	12	qos8jeu7di	remComp3	1	27	2015-07-02T14:35:53-04:00	35.6855	2	Proverbs.csv	MemoryV2.csv	RememberV2		Bigger roosters start to crow later.	Larger pots begin to boil slower.	AN EMPTY VESSEL MAKES THE MOST NOISE	wert	all	doesn't matter	54	TestP1	user	0.5	Which prior STUDIED proverb from this list means the same thing as this one? If no other studied proverb from this list means the same thing, write "none".		off	p2No	25139	p2	No	23.1884	35130	25523	33634	0	0	AH6PQTU8QFO8U	qos8jeu7di	34	Other	Select Option	White	0	agree	Female	Fluent	'Smooth'	'Naive'	NO
38	12	qos8jeu7di	remComp3	1	28	2015-07-02T14:36:20-04:00	27.0644	2	Proverbs.csv	MemoryV2.csv	RememberV2		The guts of the soldier make the general great.	The servant's toil makes the master look good.	THE SERVANT'S TOIL MAKES THE MASTER LOOK GREAT	zxcv	all	doesn't matter	29	TestP1	user	0.5	Which prior STUDIED proverb from this list means the same thing as this one? If no other studied proverb from this list means the same thing, write "none".		off	p2Yes	22838	p2	Yes	91.3043	26552	11600	21044	1	0	AH6PQTU8QFO8U	qos8jeu7di	34	Other	Select Option	White	0	agree	Female	Fluent	'Smooth'	'Naive'	NO
38	12	qos8jeu7di	remComp3	1	29	2015-07-02T14:36:36-04:00	16.4346	2	Proverbs.csv	MemoryV2.csv	RememberV2		Beer will satisfy when the wine is gone.	A footstool will serve when the chair is broken.	NONE	asdj	all	doesn't matter	30	TestP1	user	0.5	Which prior STUDIED proverb from this list means the same thing as this one? If no other studied proverb from this list means the same thing, write "none".		off	p1Yes	17576	p1	Yes	11.5385	15945	13009	14250	0	0	AH6PQTU8QFO8U	qos8jeu7di	34	Other	Select Option	White	0	agree	Female	Fluent	'Smooth'	'Naive'	NO
38	12	qos8jeu7di	remComp3	1	30	2015-07-02T14:36:49-04:00	13.2057	2	Proverbs.csv	MemoryV2.csv	RememberV2		One rotten apple will spoil the whole barrel.	One bit of rat dung in the soup spoils the whole pot.	NONE	qwe	all	doesn't matter	32	TestP1	user	0.5	Which prior STUDIED proverb from this list means the same thing as this one? If no other studied proverb from this list means the same thing, write "none".		off	p1No	36777	p1	No	10.5263	12694	10646	11137	0	0	AH6PQTU8QFO8U	qos8jeu7di	34	Other	Select Option	White	0	agree	Female	Fluent	'Smooth'	'Naive'	NO
38	12	qos8jeu7di	remComp3	1	31	2015-07-02T14:37:08-04:00	18.037	2	Proverbs.csv	MemoryV2.csv	RememberV2		A footstool will serve when the chair is broken.	Beer will satisfy when the wine is gone.	NONE	asdj	all	doesn't matter	31	TestP1	user	0.5	Which prior STUDIED proverb from this list means the same thing as this one? If no other studied proverb from this list means the same thing, write "none".		off	p2Yes	15945	p2	Yes	18.1818	17576	15398	15941	0	0	AH6PQTU8QFO8U	qos8jeu7di	34	Other	Select Option	White	0	agree	Female	Fluent	'Smooth'	'Naive'	NO
38	12	qos8jeu7di	remComp3	1	32	2015-07-02T14:37:45-04:00	37.4157	2	Proverbs.csv	MemoryV2.csv	RememberV2		Only she who is in the convent knows what goes on inside.	Only she who wears the shoe knows where it pinches.	NONE	we	all	doesn't matter	56	TestP1	user	0.5	Which prior STUDIED proverb from this list means the same thing as this one? If no other studied proverb from this list means the same thing, write "none".		off	p2No	12694	p2	No	14.5455	36777	34905	35933	0	0	AH6PQTU8QFO8U	qos8jeu7di	34	Other	Select Option	White	0	agree	Female	Fluent	'Smooth'	'Naive'	NO
38	12	qos8jeu7di	remComp3	1	33	2015-07-02T14:38:12-04:00	27.0893	2	Proverbs.csv	MemoryV2.csv	RememberV2		Garlic is garlic even if soaked in honey.	A book with a fancy cover reads no better.	NONE	pa	all	doesn't matter	34	TestP1	user	0.5	Which prior STUDIED proverb from this list means the same thing as this one? If no other studied proverb from this list means the same thing, write "none".		off	p1Yes	12115	p1	Yes	13.0435	25479	22079	22738	0	0	AH6PQTU8QFO8U	qos8jeu7di	34	Other	Select Option	White	0	agree	Female	Fluent	'Smooth'	'Naive'	NO
38	12	qos8jeu7di	remComp3	1	34	2015-07-02T14:38:31-04:00	18.622	2	Proverbs.csv	MemoryV2.csv	RememberV2		The tallest blade of grass is the first to be cut.	The nail that sticks up will be hammered down.	NONE	qw	all	doesn't matter	36	TestP1	user	0.5	Which prior STUDIED proverb from this list means the same thing as this one? If no other studied proverb from this list means the same thing, write "none".		off	p1No	13448	p1	No	12	18120	16599	17026	0	0	AH6PQTU8QFO8U	qos8jeu7di	34	Other	Select Option	White	0	agree	Female	Fluent	'Smooth'	'Naive'	NO
38	12	qos8jeu7di	remComp3	1	35	2015-07-02T14:38:43-04:00	12.5459	2	Proverbs.csv	MemoryV2.csv	RememberV2		A book with a fancy cover reads no better.	Garlic is garlic even if soaked in honey.	NONE	pa	all	doesn't matter	35	TestP1	user	0.5	Which prior STUDIED proverb from this list means the same thing as this one? If no other studied proverb from this list means the same thing, write "none".		off	p2Yes	25479	p2	Yes	17.7778	12115	10485	11279	0	0	AH6PQTU8QFO8U	qos8jeu7di	34	Other	Select Option	White	0	agree	Female	Fluent	'Smooth'	'Naive'	NO
38	12	qos8jeu7di	remComp3	1	36	2015-07-02T14:38:57-04:00	13.9106	2	Proverbs.csv	MemoryV2.csv	RememberV2		Into ruin will fall a village with many mayors.	Two captains sink the ship.	NONE	pai	all	doesn't matter	58	TestP1	user	0.5	Which prior STUDIED proverb from this list means the same thing as this one? If no other studied proverb from this list means the same thing, write "none".		off	p2No	18120	p2	No	19.3548	13448	11609	12069	0	0	AH6PQTU8QFO8U	qos8jeu7di	34	Other	Select Option	White	0	agree	Female	Fluent	'Smooth'	'Naive'	NO
38	12	qos8jeu7di	remComp3	1	37	2015-07-02T14:39:15-04:00	18.2485	2	Proverbs.csv	MemoryV2.csv	RememberV2		As the old robin chirps, so chirps the young.	As the big hound is, so will the pup be.	NONE	pars	all	doesn't matter	38	TestP1	user	0.5	Which prior STUDIED proverb from this list means the same thing as this one? If no other studied proverb from this list means the same thing, write "none".		off	p1No	6962	p1	No	13.6364	17705	15881	16444	0	0	AH6PQTU8QFO8U	qos8jeu7di	34	Other	Select Option	White	0	agree	Female	Fluent	'Smooth'	'Naive'	NO
38	12	qos8jeu7di	remComp3	1	38	2015-07-02T14:39:29-04:00	13.5251	2	Proverbs.csv	MemoryV2.csv	RememberV2		If you sit in a hot bath, you think the whole town is warm.	A liar thinks everyone lies.	NONE	qwer	all	doesn't matter	40	TestP1	user	0.5	Which prior STUDIED proverb from this list means the same thing as this one? If no other studied proverb from this list means the same thing, write "none".		off	p1Yes	17687	p1	Yes	25	13102	10917	11458	0	0	AH6PQTU8QFO8U	qos8jeu7di	34	Other	Select Option	White	0	agree	Female	Fluent	'Smooth'	'Naive'	NO
38	12	qos8jeu7di	remComp3	1	39	2015-07-02T14:39:36-04:00	7.43543	2	Proverbs.csv	MemoryV2.csv	RememberV2		Your neighbor's apples are the sweetest.	Other people's wives are more beautiful.	NONE	wer	all	doesn't matter	60	TestP1	user	0.5	Which prior STUDIED proverb from this list means the same thing as this one? If no other studied proverb from this list means the same thing, write "none".		off	p2No	17705	p2	No	9.09091	6962	5216	5685	0	0	AH6PQTU8QFO8U	qos8jeu7di	34	Other	Select Option	White	0	agree	Female	Fluent	'Smooth'	'Naive'	NO
38	12	qos8jeu7di	remComp3	1	40	2015-07-02T14:39:54-04:00	18.1547	2	Proverbs.csv	MemoryV2.csv	RememberV2		A liar thinks everyone lies.	If you sit in a hot bath, you think the whole town is warm.	NONE	qwer	all	doesn't matter	41	TestP1	user	0.5	Which prior STUDIED proverb from this list means the same thing as this one? If no other studied proverb from this list means the same thing, write "none".		off	p2Yes	13102	p2	Yes	12.6984	17687	16199	16655	0	0	AH6PQTU8QFO8U	qos8jeu7di	34	Other	Select Option	White	0	agree	Female	Fluent	'Smooth'	'Naive'	NO
38	12	qos8jeu7di	remComp3	1	43	2015-07-02T14:45:06-04:00	153.393	2	Proverbs.csv	MemoryV2.csv	RememberV2				MILK A COW TOO OFTEN, AND YOU WILL DRAW BLOOD; GARLIC IS GARLIC, EVEN SOAKED IN HONEY; THE FOX HUNTS FAR FROM HIS HOLE; HE WHO LIES WITH DOGS GETS FLEAS; ONCE YOU MAKE YOUR BED, YOU MUST LIE IN IT; DEAF MEN MAKE POOR MUSIC CRITICS; NO ONE PLANT GROWS IN EVERY SOIL				0	FreeRecall	user	120	Please type in any of the previous proverbs from the list that you remember. You can submit your answers after spending AT LEAST 2 minutes trying to remember them.		off	freeRecall				0	150997	11982	149480	0	0	AH6PQTU8QFO8U	qos8jeu7di	34	Other	Select Option	White	0	agree	Female	Fluent	'Smooth'	'Naive'	NO
41	13	bc7rdfx08t	remComp3	1	1	2015-07-02T15:01:20-04:00	5.28688	2	Proverbs.csv	MemoryV2.csv	RememberV2		Beer will satisfy when the wine is gone.	A footstool will serve when the chair is broken.	NONE	asdj	all	doesn't matter	2	TestP1	user	0.5	Which prior STUDIED proverb from this list means the same thing as this one? If no other studied proverb from this list means the same thing, write "none".		off	p1Yes	5281	p1	Yes	11.5385	5040	2424	2956	0	0	AO7FM98CP90CL	bc7rdfx08t	29	Other	Senior	White	0	agree	Female	Fluent	'Smooth'	'Naive'	no
41	13	bc7rdfx08t	remComp3	1	2	2015-07-02T15:01:26-04:00	5.42436	2	Proverbs.csv	MemoryV2.csv	RememberV2		No rose stays red for a hundred days.	Even expensive silver will tarnish.	none	ars	all	doesn't matter	4	TestP1	user	0.5	Which prior STUDIED proverb from this list means the same thing as this one? If no other studied proverb from this list means the same thing, write "none".		off	p1No	5276	p1	No	15.3846	5100	3964	4455	0	0	AO7FM98CP90CL	bc7rdfx08t	29	Other	Senior	White	0	agree	Female	Fluent	'Smooth'	'Naive'	no
41	13	bc7rdfx08t	remComp3	1	3	2015-07-02T15:01:31-04:00	5.77874	2	Proverbs.csv	MemoryV2.csv	RememberV2		A footstool will serve when the chair is broken.	Beer will satisfy when the wine is gone.	none	asdj	all	doesn't matter	3	TestP1	user	0.5	Which prior STUDIED proverb from this list means the same thing as this one? If no other studied proverb from this list means the same thing, write "none".		off	p2Yes	5040	p2	Yes	18.1818	5281	4021	4519	0	0	AO7FM98CP90CL	bc7rdfx08t	29	Other	Senior	White	0	agree	Female	Fluent	'Smooth'	'Naive'	no
41	13	bc7rdfx08t	remComp3	1	4	2015-07-02T15:01:37-04:00	5.611	2	Proverbs.csv	MemoryV2.csv	RememberV2		If you sit in a hot bath, you think the whole town is warm.	A liar thinks everyone lies.	none	qwer	all	doesn't matter	42	TestP1	user	0.5	Which prior STUDIED proverb from this list means the same thing as this one? If no other studied proverb from this list means the same thing, write "none".		off	p2No	5100	p2	No	25	5276	2909	3515	0	0	AO7FM98CP90CL	bc7rdfx08t	29	Other	Senior	White	0	agree	Female	Fluent	'Smooth'	'Naive'	no
41	13	bc7rdfx08t	remComp3	1	5	2015-07-02T15:01:43-04:00	5.63029	2	Proverbs.csv	MemoryV2.csv	RememberV2		Crafty robbers steal miles away from home.	The fox hunts far from his hole.	none	zx	all	doesn't matter	6	TestP1	user	0.5	Which prior STUDIED proverb from this list means the same thing as this one? If no other studied proverb from this list means the same thing, write "none".		off	p1Yes	9132	p1	Yes	16.6667	5271	2436	4388	0	0	AO7FM98CP90CL	bc7rdfx08t	29	Other	Senior	White	0	agree	Female	Fluent	'Smooth'	'Naive'	no
41	13	bc7rdfx08t	remComp3	1	6	2015-07-02T15:01:48-04:00	5.13767	2	Proverbs.csv	MemoryV2.csv	RememberV2		He who goes after two hares at the same time will catch neither.	He who holds two watermelons in one arm will drop both.	none	tyui	all	doesn't matter	8	TestP1	user	0.5	Which prior STUDIED proverb from this list means the same thing as this one? If no other studied proverb from this list means the same thing, write "none".		off	p1No	3322	p1	No	13.5593	4841	3195	4174	0	0	AO7FM98CP90CL	bc7rdfx08t	29	Other	Senior	White	0	agree	Female	Fluent	'Smooth'	'Naive'	no
41	13	bc7rdfx08t	remComp3	1	7	2015-07-02T15:01:57-04:00	9.45798	2	Proverbs.csv	MemoryV2.csv	RememberV2		The fox hunts far from his hole.	Crafty robbers steal miles away from home.	craft robbers steal miles from home	zx	all	doesn't matter	7	TestP1	user	0.5	Which prior STUDIED proverb from this list means the same thing as this one? If no other studied proverb from this list means the same thing, write "none".		off	p2Yes	5271	p2	Yes	90.9091	9132	2580	8416	1	0	AO7FM98CP90CL	bc7rdfx08t	29	Other	Senior	White	0	agree	Female	Fluent	'Smooth'	'Naive'	no
41	13	bc7rdfx08t	remComp3	1	8	2015-07-02T15:02:01-04:00	3.76534	2	Proverbs.csv	MemoryV2.csv	RememberV2		As the old robin chirps, so chirps the young.	As the big hound is, so will the pup be.	none	pars	all	doesn't matter	44	TestP1	user	0.5	Which prior STUDIED proverb from this list means the same thing as this one? If no other studied proverb from this list means the same thing, write "none".		off	p2No	4841	p2	No	13.6364	3322	2259	2749	0	0	AO7FM98CP90CL	bc7rdfx08t	29	Other	Senior	White	0	agree	Female	Fluent	'Smooth'	'Naive'	no
41	13	bc7rdfx08t	remComp3	1	9	2015-07-02T15:02:09-04:00	8.37143	2	Proverbs.csv	MemoryV2.csv	RememberV2		Two captains sink the ship.	Into ruin will fall a village with many mayors.	none	pai	all	doesn't matter	10	TestP1	user	0.5	Which prior STUDIED proverb from this list means the same thing as this one? If no other studied proverb from this list means the same thing, write "none".		off	p1No	3725	p1	No	15.6863	5248	3224	3777	0	0	AO7FM98CP90CL	bc7rdfx08t	29	Other	Senior	White	0	agree	Female	Fluent	'Smooth'	'Naive'	no
41	13	bc7rdfx08t	remComp3	1	10	2015-07-02T15:02:14-04:00	5.02807	2	Proverbs.csv	MemoryV2.csv	RememberV2		Wipe the filth from your own window before you take the specks off of mine.	Clean your own finger before you point at my smudges.	none	asd	all	doesn't matter	12	TestP1	user	0.5	Which prior STUDIED proverb from this list means the same thing as this one? If no other studied proverb from this list means the same thing, write "none".		off	p1Yes	14475	p1	Yes	14.0351	4688	3461	4004	0	0	AO7FM98CP90CL	bc7rdfx08t	29	Other	Senior	White	0	agree	Female	Fluent	'Smooth'	'Naive'	no
41	13	bc7rdfx08t	remComp3	1	11	2015-07-02T15:02:18-04:00	4.04158	2	Proverbs.csv	MemoryV2.csv	RememberV2		He who has once burnt his mouth will forever blow on his soup.	Bitten by a snake, afraid of the rope for ten years.	none	tyu	all	doesn't matter	46	TestP1	user	0.5	Which prior STUDIED proverb from this list means the same thing as this one? If no other studied proverb from this list means the same thing, write "none".		off	p2No	5248	p2	No	14.2857	3725	2091	3068	0	0	AO7FM98CP90CL	bc7rdfx08t	29	Other	Senior	White	0	agree	Female	Fluent	'Smooth'	'Naive'	no
41	13	bc7rdfx08t	remComp3	1	12	2015-07-02T15:02:33-04:00	14.7888	2	Proverbs.csv	MemoryV2.csv	RememberV2		Clean your own finger before you point at my smudges.	Wipe the filth from your own window before you take the specks off of mine.	wipe your own window before you wipe mine	asd	all	doesn't matter	13	TestP1	user	0.5	Which prior STUDIED proverb from this list means the same thing as this one? If no other studied proverb from this list means the same thing, write "none".		off	p2Yes	4688	p2	Yes	67.2414	14475	3438	13811	0	0	AO7FM98CP90CL	bc7rdfx08t	29	Other	Senior	White	0	agree	Female	Fluent	'Smooth'	'Naive'	no
41	13	bc7rdfx08t	remComp3	1	13	2015-07-02T15:02:39-04:00	5.92248	2	Proverbs.csv	MemoryV2.csv	RememberV2		One rotten apple will spoil the whole barrel.	One bit of rat dung in the soup spoils the whole pot.	none	qwe	all	doesn't matter	14	TestP1	user	0.5	Which prior STUDIED proverb from this list means the same thing as this one? If no other studied proverb from this list means the same thing, write "none".		off	p1No	6730	p1	No	10.5263	4367	1431	1896	0	0	AO7FM98CP90CL	bc7rdfx08t	29	Other	Senior	White	0	agree	Female	Fluent	'Smooth'	'Naive'	no
41	13	bc7rdfx08t	remComp3	1	14	2015-07-02T15:02:44-04:00	4.58874	2	Proverbs.csv	MemoryV2.csv	RememberV2		Dip from the well needlessly and it will go dry.	Milk a cow too often and you will draw blood.	none	airs	all	doesn't matter	16	TestP1	user	0.5	Which prior STUDIED proverb from this list means the same thing as this one? If no other studied proverb from this list means the same thing, write "none".		off	p1Yes	4142	p1	Yes	8.16327	4240	2099	2844	0	0	AO7FM98CP90CL	bc7rdfx08t	29	Other	Senior	White	0	agree	Female	Fluent	'Smooth'	'Naive'	no
41	13	bc7rdfx08t	remComp3	1	15	2015-07-02T15:02:51-04:00	7.1221	2	Proverbs.csv	MemoryV2.csv	RememberV2		Bigger roosters start to crow later.	Larger pots begin to boil slower.	none	wert	all	doesn't matter	48	TestP1	user	0.5	Which prior STUDIED proverb from this list means the same thing as this one? If no other studied proverb from this list means the same thing, write "none".		off	p2No	4367	p2	No	16.2162	6730	4995	6184	0	0	AO7FM98CP90CL	bc7rdfx08t	29	Other	Senior	White	0	agree	Female	Fluent	'Smooth'	'Naive'	no
41	13	bc7rdfx08t	remComp3	1	16	2015-07-02T15:02:56-04:00	4.61953	2	Proverbs.csv	MemoryV2.csv	RememberV2		Milk a cow too often and you will draw blood.	Dip from the well needlessly and it will go dry.	none	airs	all	doesn't matter	17	TestP1	user	0.5	Which prior STUDIED proverb from this list means the same thing as this one? If no other studied proverb from this list means the same thing, write "none".		off	p2Yes	4240	p2	Yes	11.5385	4142	1769	2603	0	0	AO7FM98CP90CL	bc7rdfx08t	29	Other	Senior	White	0	agree	Female	Fluent	'Smooth'	'Naive'	no
41	13	bc7rdfx08t	remComp3	1	17	2015-07-02T15:03:10-04:00	14.7782	2	Proverbs.csv	MemoryV2.csv	RememberV2		It is not the sheep that baahs the most that gives the most wool.	An empty vessel makes the most noise.	something about old roosters crowing	sdfg	all	doesn't matter	18	TestP1	user	0.5	Which prior STUDIED proverb from this list means the same thing as this one? If no other studied proverb from this list means the same thing, write "none".		off	p1No	10479	p1	No	27.3973	14245	3273	13483	0	0	AO7FM98CP90CL	bc7rdfx08t	29	Other	Senior	White	0	agree	Female	Fluent	'Smooth'	'Naive'	no
41	13	bc7rdfx08t	remComp3	1	18	2015-07-02T15:03:15-04:00	5.10995	2	Proverbs.csv	MemoryV2.csv	RememberV2		First to the mill in the morning gets to grind first.	A sleeping fox catches no game.	none	ty	all	doesn't matter	20	TestP1	user	0.5	Which prior STUDIED proverb from this list means the same thing as this one? If no other studied proverb from this list means the same thing, write "none".		off	p1Yes	4681	p1	Yes	17.1429	3335	2208	2771	0	0	AO7FM98CP90CL	bc7rdfx08t	29	Other	Senior	White	0	agree	Female	Fluent	'Smooth'	'Naive'	no
41	13	bc7rdfx08t	remComp3	1	19	2015-07-02T15:03:26-04:00	10.8194	2	Proverbs.csv	MemoryV2.csv	RememberV2		One key does not open every lock.	No one plant grows in every soil.	none	ar	all	doesn't matter	50	TestP1	user	0.5	Which prior STUDIED proverb from this list means the same thing as this one? If no other studied proverb from this list means the same thing, write "none".		off	p2No	14245	p2	No	21.6216	10479	9130	9856	0	0	AO7FM98CP90CL	bc7rdfx08t	29	Other	Senior	White	0	agree	Female	Fluent	'Smooth'	'Naive'	no
41	13	bc7rdfx08t	remComp3	1	20	2015-07-02T15:03:31-04:00	5.01424	2	Proverbs.csv	MemoryV2.csv	RememberV2		A sleeping fox catches no game.	First to the mill in the morning gets to grind first.	none	ty	all	doesn't matter	21	TestP1	user	0.5	Which prior STUDIED proverb from this list means the same thing as this one? If no other studied proverb from this list means the same thing, write "none".		off	p2Yes	3335	p2	Yes	14.0351	4681	3022	3652	0	0	AO7FM98CP90CL	bc7rdfx08t	29	Other	Senior	White	0	agree	Female	Fluent	'Smooth'	'Naive'	no
41	13	bc7rdfx08t	remComp3	1	21	2015-07-02T15:03:35-04:00	3.7622	2	Proverbs.csv	MemoryV2.csv	RememberV2		As you make your bed, so must you lie in it.	As you sow, so shall you reap.	none	sd	all	doesn't matter	22	TestP1	user	0.5	Which prior STUDIED proverb from this list means the same thing as this one? If no other studied proverb from this list means the same thing, write "none".		off	p1Yes	3858	p1	Yes	11.7647	3381	1648	2490	0	0	AO7FM98CP90CL	bc7rdfx08t	29	Other	Senior	White	0	agree	Female	Fluent	'Smooth'	'Naive'	no
41	13	bc7rdfx08t	remComp3	1	22	2015-07-02T15:03:40-04:00	4.75926	2	Proverbs.csv	MemoryV2.csv	RememberV2		A blind man should not judge colors.	A deaf man makes a poor music critic.	none	xcv	all	doesn't matter	24	TestP1	user	0.5	Which prior STUDIED proverb from this list means the same thing as this one? If no other studied proverb from this list means the same thing, write "none".		off	p1No	6318	p1	No	9.7561	4248	1656	2485	0	0	AO7FM98CP90CL	bc7rdfx08t	29	Other	Senior	White	0	agree	Female	Fluent	'Smooth'	'Naive'	no
41	13	bc7rdfx08t	remComp3	1	23	2015-07-02T15:03:44-04:00	4.25026	2	Proverbs.csv	MemoryV2.csv	RememberV2		As you sow, so shall you reap.	As you make your bed, so must you lie in it.	none	sd	all	doesn't matter	23	TestP1	user	0.5	Which prior STUDIED proverb from this list means the same thing as this one? If no other studied proverb from this list means the same thing, write "none".		off	p2Yes	3381	p2	Yes	4.16667	3858	2154	2991	0	0	AO7FM98CP90CL	bc7rdfx08t	29	Other	Senior	White	0	agree	Female	Fluent	'Smooth'	'Naive'	no
41	13	bc7rdfx08t	remComp3	1	24	2015-07-02T15:03:51-04:00	6.62607	2	Proverbs.csv	MemoryV2.csv	RememberV2		The fallen blossom never returns to the branch.	A shattered mirror never again reflects.	none	xcvb	all	doesn't matter	52	TestP1	user	0.5	Which prior STUDIED proverb from this list means the same thing as this one? If no other studied proverb from this list means the same thing, write "none".		off	p2No	4248	p2	No	13.6364	6318	3968	4840	0	0	AO7FM98CP90CL	bc7rdfx08t	29	Other	Senior	White	0	agree	Female	Fluent	'Smooth'	'Naive'	no
41	13	bc7rdfx08t	remComp3	1	25	2015-07-02T15:03:55-04:00	4.59771	2	Proverbs.csv	MemoryV2.csv	RememberV2		The guts of the soldier make the general great.	The servant's toil makes the master look good.	none	zxcv	all	doesn't matter	26	TestP1	user	0.5	Which prior STUDIED proverb from this list means the same thing as this one? If no other studied proverb from this list means the same thing, write "none".		off	p1No	11804	p1	No	12	4265	2236	3111	0	0	AO7FM98CP90CL	bc7rdfx08t	29	Other	Senior	White	0	agree	Female	Fluent	'Smooth'	'Naive'	no
41	13	bc7rdfx08t	remComp3	1	26	2015-07-02T15:04:00-04:00	4.47666	2	Proverbs.csv	MemoryV2.csv	RememberV2		One today is worth two tomorrows.	Better an egg today than a hen tomorrow.	none	pair	all	doesn't matter	28	TestP1	user	0.5	Which prior STUDIED proverb from this list means the same thing as this one? If no other studied proverb from this list means the same thing, write "none".		off	p1Yes	9516	p1	Yes	18.1818	4168	2118	2925	0	0	AO7FM98CP90CL	bc7rdfx08t	29	Other	Senior	White	0	agree	Female	Fluent	'Smooth'	'Naive'	no
41	13	bc7rdfx08t	remComp3	1	27	2015-07-02T15:04:12-04:00	12.0917	2	Proverbs.csv	MemoryV2.csv	RememberV2		Pennies and pennies make pounds and pounds.	Drops gather one at a time to become an ocean.	one today is worth two tomorrows	asdf	all	doesn't matter	54	TestP1	user	0.5	Which prior STUDIED proverb from this list means the same thing as this one? If no other studied proverb from this list means the same thing, write "none".		off	p2No	4265	p2	No	33.3333	11804	1695	10401	0	0	AO7FM98CP90CL	bc7rdfx08t	29	Other	Senior	White	0	agree	Female	Fluent	'Smooth'	'Naive'	no
41	13	bc7rdfx08t	remComp3	1	28	2015-07-02T15:04:22-04:00	10.0931	2	Proverbs.csv	MemoryV2.csv	RememberV2		Better an egg today than a hen tomorrow.	One today is worth two tomorrows.	none	pair	all	doesn't matter	29	TestP1	user	0.5	Which prior STUDIED proverb from this list means the same thing as this one? If no other studied proverb from this list means the same thing, write "none".		off	p2Yes	4168	p2	Yes	16.2162	9516	1996	9016	0	0	AO7FM98CP90CL	bc7rdfx08t	29	Other	Senior	White	0	agree	Female	Fluent	'Smooth'	'Naive'	no
41	13	bc7rdfx08t	remComp3	1	29	2015-07-02T15:04:26-04:00	4.03547	2	Proverbs.csv	MemoryV2.csv	RememberV2		I escaped the thunder but fell into lightning.	He avoided the bear but fell into the pit.	none	pairs	all	doesn't matter	30	TestP1	user	0.5	Which prior STUDIED proverb from this list means the same thing as this one? If no other studied proverb from this list means the same thing, write "none".		off	p1Yes	25562	p1	Yes	13.0435	3707	1774	2296	0	0	AO7FM98CP90CL	bc7rdfx08t	29	Other	Senior	White	0	agree	Female	Fluent	'Smooth'	'Naive'	no
41	13	bc7rdfx08t	remComp3	1	30	2015-07-02T15:04:30-04:00	4.3392	2	Proverbs.csv	MemoryV2.csv	RememberV2		Good knives cannot be made from weak steel.	Tasty bread comes not from bad flour.	none	zxc	all	doesn't matter	32	TestP1	user	0.5	Which prior STUDIED proverb from this list means the same thing as this one? If no other studied proverb from this list means the same thing, write "none".		off	p1No	3259	p1	No	9.7561	4012	2270	2971	0	0	AO7FM98CP90CL	bc7rdfx08t	29	Other	Senior	White	0	agree	Female	Fluent	'Smooth'	'Naive'	no
41	13	bc7rdfx08t	remComp3	1	31	2015-07-02T15:04:56-04:00	25.9239	2	Proverbs.csv	MemoryV2.csv	RememberV2		He avoided the bear but fell into the pit.	I escaped the thunder but fell into lightning.	i escaped the thunder but fell into the lightning	pairs	all	doesn't matter	31	TestP1	user	0.5	Which prior STUDIED proverb from this list means the same thing as this one? If no other studied proverb from this list means the same thing, write "none".		off	p2Yes	3707	p2	Yes	94.7368	25562	2168	24807	1	0	AO7FM98CP90CL	bc7rdfx08t	29	Other	Senior	White	0	agree	Female	Fluent	'Smooth'	'Naive'	no
41	13	bc7rdfx08t	remComp3	1	32	2015-07-02T15:05:00-04:00	3.56372	2	Proverbs.csv	MemoryV2.csv	RememberV2		Garlic is garlic even if soaked in honey.	A book with a fancy cover reads no better.	none	pa	all	doesn't matter	56	TestP1	user	0.5	Which prior STUDIED proverb from this list means the same thing as this one? If no other studied proverb from this list means the same thing, write "none".		off	p2No	4012	p2	No	13.0435	3259	2216	2743	0	0	AO7FM98CP90CL	bc7rdfx08t	29	Other	Senior	White	0	agree	Female	Fluent	'Smooth'	'Naive'	no
41	13	bc7rdfx08t	remComp3	1	33	2015-07-02T15:05:05-04:00	5.06899	2	Proverbs.csv	MemoryV2.csv	RememberV2		He who sits next to a snake begins to slither.	He who lies with dogs will get fleas.	none	par	all	doesn't matter	34	TestP1	user	0.5	Which prior STUDIED proverb from this list means the same thing as this one? If no other studied proverb from this list means the same thing, write "none".		off	p1Yes	4122	p1	Yes	9.7561	4736	3412	4226	0	0	AO7FM98CP90CL	bc7rdfx08t	29	Other	Senior	White	0	agree	Female	Fluent	'Smooth'	'Naive'	no
41	13	bc7rdfx08t	remComp3	1	34	2015-07-02T15:05:10-04:00	4.87174	2	Proverbs.csv	MemoryV2.csv	RememberV2		Only she who wears the shoe knows where it pinches.	Only she who is in the convent knows what goes on inside.	none	we	all	doesn't matter	36	TestP1	user	0.5	Which prior STUDIED proverb from this list means the same thing as this one? If no other studied proverb from this list means the same thing, write "none".		off	p1No	11073	p1	No	13.1148	4573	3329	4043	0	0	AO7FM98CP90CL	bc7rdfx08t	29	Other	Senior	White	0	agree	Female	Fluent	'Smooth'	'Naive'	no
41	13	bc7rdfx08t	remComp3	1	35	2015-07-02T15:05:14-04:00	4.40038	2	Proverbs.csv	MemoryV2.csv	RememberV2		He who lies with dogs will get fleas.	He who sits next to a snake begins to slither.	none	par	all	doesn't matter	35	TestP1	user	0.5	Which prior STUDIED proverb from this list means the same thing as this one? If no other studied proverb from this list means the same thing, write "none".		off	p2Yes	4736	p2	Yes	12	4122	2711	3523	0	0	AO7FM98CP90CL	bc7rdfx08t	29	Other	Senior	White	0	agree	Female	Fluent	'Smooth'	'Naive'	no
41	13	bc7rdfx08t	remComp3	1	36	2015-07-02T15:05:26-04:00	11.6722	2	Proverbs.csv	MemoryV2.csv	RememberV2		Other people's wives are more beautiful.	Your neighbor's apples are the sweetest.	none	wer	all	doesn't matter	58	TestP1	user	0.5	Which prior STUDIED proverb from this list means the same thing as this one? If no other studied proverb from this list means the same thing, write "none".		off	p2No	4573	p2	No	13.6364	11073	1867	2643	0	0	AO7FM98CP90CL	bc7rdfx08t	29	Other	Senior	White	0	agree	Female	Fluent	'Smooth'	'Naive'	no
41	13	bc7rdfx08t	remComp3	1	37	2015-07-02T15:05:29-04:00	3.14696	2	Proverbs.csv	MemoryV2.csv	RememberV2		Don't make clothes before the baby is born.	Don't sell the fur until the bear has been shot.	none	sdf	all	doesn't matter	38	TestP1	user	0.5	Which prior STUDIED proverb from this list means the same thing as this one? If no other studied proverb from this list means the same thing, write "none".		off	p1No	4315	p1	No	11.5385	2703	1600	2228	0	0	AO7FM98CP90CL	bc7rdfx08t	29	Other	Senior	White	0	agree	Female	Fluent	'Smooth'	'Naive'	no
41	13	bc7rdfx08t	remComp3	1	38	2015-07-02T15:05:33-04:00	3.7976	2	Proverbs.csv	MemoryV2.csv	RememberV2		The nail that sticks up will be hammered down.	The tallest blade of grass is the first to be cut.	none	qw	all	doesn't matter	40	TestP1	user	0.5	Which prior STUDIED proverb from this list means the same thing as this one? If no other studied proverb from this list means the same thing, write "none".		off	p1Yes	4958	p1	Yes	7.40741	3403	1667	2344	0	0	AO7FM98CP90CL	bc7rdfx08t	29	Other	Senior	White	0	agree	Female	Fluent	'Smooth'	'Naive'	no
41	13	bc7rdfx08t	remComp3	1	39	2015-07-02T15:05:37-04:00	4.74476	2	Proverbs.csv	MemoryV2.csv	RememberV2		It's too late to cover the well when the child is drowned.	Beating the drum is in vain after the party has ended.	none	xc	all	doesn't matter	60	TestP1	user	0.5	Which prior STUDIED proverb from this list means the same thing as this one? If no other studied proverb from this list means the same thing, write "none".		off	p2No	2703	p2	No	10.3448	4315	2451	3190	0	0	AO7FM98CP90CL	bc7rdfx08t	29	Other	Senior	White	0	agree	Female	Fluent	'Smooth'	'Naive'	no
41	13	bc7rdfx08t	remComp3	1	40	2015-07-02T15:05:43-04:00	5.2624	2	Proverbs.csv	MemoryV2.csv	RememberV2		The tallest blade of grass is the first to be cut.	The nail that sticks up will be hammered down.	none	qw	all	doesn't matter	41	TestP1	user	0.5	Which prior STUDIED proverb from this list means the same thing as this one? If no other studied proverb from this list means the same thing, write "none".		off	p2Yes	3403	p2	Yes	12	4958	2650	3477	0	0	AO7FM98CP90CL	bc7rdfx08t	29	Other	Senior	White	0	agree	Female	Fluent	'Smooth'	'Naive'	no
41	13	bc7rdfx08t	remComp3	1	43	2015-07-02T15:11:13-04:00	163.918	2	Proverbs.csv	MemoryV2.csv	RememberV2				theres no pint sealing the well once the child has drowned amm if you milk a cow too often youll draw blood and dont make clothes until the baby is born something about beer				0	FreeRecall	user	120	Please type in any of the previous proverbs from the list that you remember. You can submit your answers after spending AT LEAST 2 minutes trying to remember them.		off	freeRecall				0	163318	10584	161910	0	0	AO7FM98CP90CL	bc7rdfx08t	29	Other	Senior	White	0	agree	Female	Fluent	'Smooth'	'Naive'	no
43	14	njetfz0z5n	remComp3	1	1	2015-07-02T14:21:03-04:00	10.9036	2	Proverbs.csv	MemoryV2.csv	RememberV2		He who holds two watermelons in one arm will drop both.	He who goes after two hares at the same time will catch neither.	none	tyui	all	doesn't matter	2	TestP1	user	0.5	Which prior STUDIED proverb from this list means the same thing as this one? If no other studied proverb from this list means the same thing, write "none".		off	p1Yes	17131	p1	Yes	8.82353	10220	4399	4685	0	0	ATV65PFDODC08	njetfz0z5n	42	Select Option	Select Option	White	0	agree	Female	Fluent	'Smooth'	'Naive'	no
43	14	njetfz0z5n	remComp3	1	2	2015-07-02T14:21:11-04:00	8.33251	2	Proverbs.csv	MemoryV2.csv	RememberV2		Only she who wears the shoe knows where it pinches.	Only she who is in the convent knows what goes on inside.	none	we	all	doesn't matter	4	TestP1	user	0.5	Which prior STUDIED proverb from this list means the same thing as this one? If no other studied proverb from this list means the same thing, write "none".		off	p1No	15025	p1	No	13.1148	7228	4352	4638	0	0	ATV65PFDODC08	njetfz0z5n	42	Select Option	Select Option	White	0	agree	Female	Fluent	'Smooth'	'Naive'	no
43	14	njetfz0z5n	remComp3	1	3	2015-07-02T14:21:31-04:00	19.7139	2	Proverbs.csv	MemoryV2.csv	RememberV2		He who goes after two hares at the same time will catch neither.	He who holds two watermelons in one arm will drop both.	carrying two watermelons	tyui	all	doesn't matter	3	TestP1	user	0.5	Which prior STUDIED proverb from this list means the same thing as this one? If no other studied proverb from this list means the same thing, write "none".		off	p2Yes	10220	p2	Yes	40.5063	17131	11331	15729	0	0	ATV65PFDODC08	njetfz0z5n	42	Select Option	Select Option	White	0	agree	Female	Fluent	'Smooth'	'Naive'	no
43	14	njetfz0z5n	remComp3	1	4	2015-07-02T14:21:47-04:00	16.2414	2	Proverbs.csv	MemoryV2.csv	RememberV2		A blind man should not judge colors.	A deaf man makes a poor music critic.	shoe wearing knows where pinches	xcv	all	doesn't matter	42	TestP1	user	0.5	Which prior STUDIED proverb from this list means the same thing as this one? If no other studied proverb from this list means the same thing, write "none".		off	p2No	7228	p2	No	20.2899	15025	5938	13999	0	0	ATV65PFDODC08	njetfz0z5n	42	Select Option	Select Option	White	0	agree	Female	Fluent	'Smooth'	'Naive'	no
43	14	njetfz0z5n	remComp3	1	5	2015-07-02T14:21:53-04:00	5.75119	2	Proverbs.csv	MemoryV2.csv	RememberV2		One today is worth two tomorrows.	Better an egg today than a hen tomorrow.		pair	all	doesn't matter	6	TestP1	user	0.5	Which prior STUDIED proverb from this list means the same thing as this one? If no other studied proverb from this list means the same thing, write "none".		off	p1Yes	5119	p1	Yes	0	4498	no press	no press	0	0	ATV65PFDODC08	njetfz0z5n	42	Select Option	Select Option	White	0	agree	Female	Fluent	'Smooth'	'Naive'	no
43	14	njetfz0z5n	remComp3	1	6	2015-07-02T14:22:00-04:00	6.86945	2	Proverbs.csv	MemoryV2.csv	RememberV2		It is not the sheep that baahs the most that gives the most wool.	An empty vessel makes the most noise.	none	sdfg	all	doesn't matter	8	TestP1	user	0.5	Which prior STUDIED proverb from this list means the same thing as this one? If no other studied proverb from this list means the same thing, write "none".		off	p1No	4662	p1	No	14.6341	5615	3649	3948	0	0	ATV65PFDODC08	njetfz0z5n	42	Select Option	Select Option	White	0	agree	Female	Fluent	'Smooth'	'Naive'	no
43	14	njetfz0z5n	remComp3	1	7	2015-07-02T14:22:06-04:00	6.33248	2	Proverbs.csv	MemoryV2.csv	RememberV2		Better an egg today than a hen tomorrow.	One today is worth two tomorrows.	none	pair	all	doesn't matter	7	TestP1	user	0.5	Which prior STUDIED proverb from this list means the same thing as this one? If no other studied proverb from this list means the same thing, write "none".		off	p2Yes	4498	p2	Yes	16.2162	5119	3632	3997	0	0	ATV65PFDODC08	njetfz0z5n	42	Select Option	Select Option	White	0	agree	Female	Fluent	'Smooth'	'Naive'	no
43	14	njetfz0z5n	remComp3	1	8	2015-07-02T14:22:12-04:00	5.94802	2	Proverbs.csv	MemoryV2.csv	RememberV2		Good knives cannot be made from weak steel.	Tasty bread comes not from bad flour.	none	zxc	all	doesn't matter	44	TestP1	user	0.5	Which prior STUDIED proverb from this list means the same thing as this one? If no other studied proverb from this list means the same thing, write "none".		off	p2No	5615	p2	No	9.7561	4662	3033	3376	0	0	ATV65PFDODC08	njetfz0z5n	42	Select Option	Select Option	White	0	agree	Female	Fluent	'Smooth'	'Naive'	no
43	14	njetfz0z5n	remComp3	1	9	2015-07-02T14:22:18-04:00	6.44218	2	Proverbs.csv	MemoryV2.csv	RememberV2		Beating the drum is in vain after the party has ended.	It's too late to cover the well when the child is drowned.	none	xc	all	doesn't matter	10	TestP1	user	0.5	Which prior STUDIED proverb from this list means the same thing as this one? If no other studied proverb from this list means the same thing, write "none".		off	p1No	4229	p1	No	12.9032	4510	2745	3125	0	0	ATV65PFDODC08	njetfz0z5n	42	Select Option	Select Option	White	0	agree	Female	Fluent	'Smooth'	'Naive'	no
43	14	njetfz0z5n	remComp3	1	10	2015-07-02T14:22:25-04:00	6.7868	2	Proverbs.csv	MemoryV2.csv	RememberV2		As the big hound is, so will the pup be.	As the old robin chirps, so chirps the young.	none	pars	all	doesn't matter	12	TestP1	user	0.5	Which prior STUDIED proverb from this list means the same thing as this one? If no other studied proverb from this list means the same thing, write "none".		off	p1Yes	12159	p1	Yes	12.2449	5483	3971	4271	0	0	ATV65PFDODC08	njetfz0z5n	42	Select Option	Select Option	White	0	agree	Female	Fluent	'Smooth'	'Naive'	no
43	14	njetfz0z5n	remComp3	1	11	2015-07-02T14:22:31-04:00	5.51683	2	Proverbs.csv	MemoryV2.csv	RememberV2		A liar thinks everyone lies.	If you sit in a hot bath, you think the whole town is warm.	none	qwer	all	doesn't matter	46	TestP1	user	0.5	Which prior STUDIED proverb from this list means the same thing as this one? If no other studied proverb from this list means the same thing, write "none".		off	p2No	4510	p2	No	12.6984	4229	2589	2873	0	0	ATV65PFDODC08	njetfz0z5n	42	Select Option	Select Option	White	0	agree	Female	Fluent	'Smooth'	'Naive'	no
43	14	njetfz0z5n	remComp3	1	12	2015-07-02T14:22:44-04:00	13.4115	2	Proverbs.csv	MemoryV2.csv	RememberV2		As the old robin chirps, so chirps the young.	As the big hound is, so will the pup be.	as the hound so is the pup	pars	all	doesn't matter	13	TestP1	user	0.5	Which prior STUDIED proverb from this list means the same thing as this one? If no other studied proverb from this list means the same thing, write "none".		off	p2Yes	5483	p2	Yes	75.7576	12159	3600	10759	1	0	ATV65PFDODC08	njetfz0z5n	42	Select Option	Select Option	White	0	agree	Female	Fluent	'Smooth'	'Naive'	no
43	14	njetfz0z5n	remComp3	1	13	2015-07-02T14:22:51-04:00	7.2429	2	Proverbs.csv	MemoryV2.csv	RememberV2		As you sow, so shall you reap.	As you make your bed, so must you lie in it.	none	sd	all	doesn't matter	14	TestP1	user	0.5	Which prior STUDIED proverb from this list means the same thing as this one? If no other studied proverb from this list means the same thing, write "none".		off	p1No	4154	p1	No	4.16667	5994	3073	3471	0	0	ATV65PFDODC08	njetfz0z5n	42	Select Option	Select Option	White	0	agree	Female	Fluent	'Smooth'	'Naive'	no
43	14	njetfz0z5n	remComp3	1	14	2015-07-02T14:22:57-04:00	5.53444	2	Proverbs.csv	MemoryV2.csv	RememberV2		A shattered mirror never again reflects.	The fallen blossom never returns to the branch.	none	xcvb	all	doesn't matter	16	TestP1	user	0.5	Which prior STUDIED proverb from this list means the same thing as this one? If no other studied proverb from this list means the same thing, write "none".		off	p1Yes	5310	p1	Yes	15.6863	4287	2674	3006	0	0	ATV65PFDODC08	njetfz0z5n	42	Select Option	Select Option	White	0	agree	Female	Fluent	'Smooth'	'Naive'	no
43	14	njetfz0z5n	remComp3	1	15	2015-07-02T14:23:02-04:00	5.35499	2	Proverbs.csv	MemoryV2.csv	RememberV2		A book with a fancy cover reads no better.	Garlic is garlic even if soaked in honey.	none	pa	all	doesn't matter	48	TestP1	user	0.5	Which prior STUDIED proverb from this list means the same thing as this one? If no other studied proverb from this list means the same thing, write "none".		off	p2No	5994	p2	No	17.7778	4154	2641	2985	0	0	ATV65PFDODC08	njetfz0z5n	42	Select Option	Select Option	White	0	agree	Female	Fluent	'Smooth'	'Naive'	no
43	14	njetfz0z5n	remComp3	1	16	2015-07-02T14:23:09-04:00	6.5136	2	Proverbs.csv	MemoryV2.csv	RememberV2		The fallen blossom never returns to the branch.	A shattered mirror never again reflects.	none	xcvb	all	doesn't matter	17	TestP1	user	0.5	Which prior STUDIED proverb from this list means the same thing as this one? If no other studied proverb from this list means the same thing, write "none".		off	p2Yes	4287	p2	Yes	13.6364	5310	3524	3918	0	0	ATV65PFDODC08	njetfz0z5n	42	Select Option	Select Option	White	0	agree	Female	Fluent	'Smooth'	'Naive'	no
43	14	njetfz0z5n	remComp3	1	17	2015-07-02T14:23:14-04:00	5.48915	2	Proverbs.csv	MemoryV2.csv	RememberV2		He avoided the bear but fell into the pit.	I escaped the thunder but fell into lightning.	none	pairs	all	doesn't matter	18	TestP1	user	0.5	Which prior STUDIED proverb from this list means the same thing as this one? If no other studied proverb from this list means the same thing, write "none".		off	p1No	4736	p1	No	12	4187	2598	3091	0	0	ATV65PFDODC08	njetfz0z5n	42	Select Option	Select Option	White	0	agree	Female	Fluent	'Smooth'	'Naive'	no
43	14	njetfz0z5n	remComp3	1	18	2015-07-02T14:23:21-04:00	6.28887	2	Proverbs.csv	MemoryV2.csv	RememberV2		Larger pots begin to boil slower.	Bigger roosters start to crow later.	none	wert	all	doesn't matter	20	TestP1	user	0.5	Which prior STUDIED proverb from this list means the same thing as this one? If no other studied proverb from this list means the same thing, write "none".		off	p1Yes	8073	p1	Yes	10	5147	3696	4029	0	0	ATV65PFDODC08	njetfz0z5n	42	Select Option	Select Option	White	0	agree	Female	Fluent	'Smooth'	'Naive'	no
43	14	njetfz0z5n	remComp3	1	19	2015-07-02T14:23:27-04:00	5.95673	2	Proverbs.csv	MemoryV2.csv	RememberV2		Your neighbor's apples are the sweetest.	Other people's wives are more beautiful.	none	wer	all	doesn't matter	50	TestP1	user	0.5	Which prior STUDIED proverb from this list means the same thing as this one? If no other studied proverb from this list means the same thing, write "none".		off	p2No	4187	p2	No	9.09091	4736	2593	3000	0	0	ATV65PFDODC08	njetfz0z5n	42	Select Option	Select Option	White	0	agree	Female	Fluent	'Smooth'	'Naive'	no
43	14	njetfz0z5n	remComp3	1	20	2015-07-02T14:23:36-04:00	9.13474	2	Proverbs.csv	MemoryV2.csv	RememberV2		Bigger roosters start to crow later.	Larger pots begin to boil slower.	bigger pot boils slower	wert	all	doesn't matter	21	TestP1	user	0.5	Which prior STUDIED proverb from this list means the same thing as this one? If no other studied proverb from this list means the same thing, write "none".		off	p2Yes	5147	p2	Yes	67.8571	8073	3406	6733	0	0	ATV65PFDODC08	njetfz0z5n	42	Select Option	Select Option	White	0	agree	Female	Fluent	'Smooth'	'Naive'	no
43	14	njetfz0z5n	remComp3	1	21	2015-07-02T14:23:46-04:00	10.2815	2	Proverbs.csv	MemoryV2.csv	RememberV2		Milk a cow too often and you will draw blood.	Dip from the well needlessly and it will go dry.	none	airs	all	doesn't matter	22	TestP1	user	0.5	Which prior STUDIED proverb from this list means the same thing as this one? If no other studied proverb from this list means the same thing, write "none".		off	p1Yes	11440	p1	Yes	11.5385	9017	7390	7658	0	0	ATV65PFDODC08	njetfz0z5n	42	Select Option	Select Option	White	0	agree	Female	Fluent	'Smooth'	'Naive'	no
43	14	njetfz0z5n	remComp3	1	22	2015-07-02T14:23:55-04:00	8.51981	2	Proverbs.csv	MemoryV2.csv	RememberV2		Beer will satisfy when the wine is gone.	A footstool will serve when the chair is broken.	none	asdj	all	doesn't matter	24	TestP1	user	0.5	Which prior STUDIED proverb from this list means the same thing as this one? If no other studied proverb from this list means the same thing, write "none".		off	p1No	15737	p1	No	11.5385	7360	5837	6134	0	0	ATV65PFDODC08	njetfz0z5n	42	Select Option	Select Option	White	0	agree	Female	Fluent	'Smooth'	'Naive'	no
43	14	njetfz0z5n	remComp3	1	23	2015-07-02T14:24:07-04:00	12.5696	2	Proverbs.csv	MemoryV2.csv	RememberV2		Dip from the well needlessly and it will go dry.	Milk a cow too often and you will draw blood.	milk a cow too much and draw blood	airs	all	doesn't matter	23	TestP1	user	0.5	Which prior STUDIED proverb from this list means the same thing as this one? If no other studied proverb from this list means the same thing, write "none".		off	p2Yes	9017	p2	Yes	75.9494	11440	4727	10225	1	0	ATV65PFDODC08	njetfz0z5n	42	Select Option	Select Option	White	0	agree	Female	Fluent	'Smooth'	'Naive'	no
43	14	njetfz0z5n	remComp3	1	24	2015-07-02T14:24:25-04:00	18.4051	2	Proverbs.csv	MemoryV2.csv	RememberV2		The servant's toil makes the master look good.	The guts of the soldier make the general great.	none	zxcv	all	doesn't matter	52	TestP1	user	0.5	Which prior STUDIED proverb from this list means the same thing as this one? If no other studied proverb from this list means the same thing, write "none".		off	p2No	7360	p2	No	11.7647	15737	14224	14508	0	0	ATV65PFDODC08	njetfz0z5n	42	Select Option	Select Option	White	0	agree	Female	Fluent	'Smooth'	'Naive'	no
43	14	njetfz0z5n	remComp3	1	25	2015-07-02T14:24:33-04:00	7.31291	2	Proverbs.csv	MemoryV2.csv	RememberV2		One bit of rat dung in the soup spoils the whole pot.	One rotten apple will spoil the whole barrel.	none	qwe	all	doesn't matter	26	TestP1	user	0.5	Which prior STUDIED proverb from this list means the same thing as this one? If no other studied proverb from this list means the same thing, write "none".		off	p1No	12017	p1	No	12.2449	6057	4284	4648	0	0	ATV65PFDODC08	njetfz0z5n	42	Select Option	Select Option	White	0	agree	Female	Fluent	'Smooth'	'Naive'	no
43	14	njetfz0z5n	remComp3	1	26	2015-07-02T14:24:39-04:00	5.92654	2	Proverbs.csv	MemoryV2.csv	RememberV2		Don't sell the fur until the bear has been shot.	Don't make clothes before the baby is born.	none	sdf	all	doesn't matter	28	TestP1	user	0.5	Which prior STUDIED proverb from this list means the same thing as this one? If no other studied proverb from this list means the same thing, write "none".		off	p1Yes	19577	p1	Yes	12.766	4669	3124	3566	0	0	ATV65PFDODC08	njetfz0z5n	42	Select Option	Select Option	White	0	agree	Female	Fluent	'Smooth'	'Naive'	no
43	14	njetfz0z5n	remComp3	1	27	2015-07-02T14:24:52-04:00	13.2042	2	Proverbs.csv	MemoryV2.csv	RememberV2		He who lies with dogs will get fleas.	He who sits next to a snake begins to slither.	rat dung spoils the soup	par	all	doesn't matter	54	TestP1	user	0.5	Which prior STUDIED proverb from this list means the same thing as this one? If no other studied proverb from this list means the same thing, write "none".		off	p2No	6057	p2	No	28.5714	12017	2577	10606	0	0	ATV65PFDODC08	njetfz0z5n	42	Select Option	Select Option	White	0	agree	Female	Fluent	'Smooth'	'Naive'	no
43	14	njetfz0z5n	remComp3	1	28	2015-07-02T14:25:14-04:00	22.2516	2	Proverbs.csv	MemoryV2.csv	RememberV2		Don't make clothes before the baby is born.	Don't sell the fur until the bear has been shot.	don't sell the fur before the bear is shot	sdf	all	doesn't matter	29	TestP1	user	0.5	Which prior STUDIED proverb from this list means the same thing as this one? If no other studied proverb from this list means the same thing, write "none".		off	p2Yes	4669	p2	Yes	77.7778	19577	7655	18115	1	0	ATV65PFDODC08	njetfz0z5n	42	Select Option	Select Option	White	0	agree	Female	Fluent	'Smooth'	'Naive'	no
43	14	njetfz0z5n	remComp3	1	29	2015-07-02T14:25:23-04:00	8.86139	2	Proverbs.csv	MemoryV2.csv	RememberV2		The tallest blade of grass is the first to be cut.	The nail that sticks up will be hammered down.	none	qw	all	doesn't matter	30	TestP1	user	0.5	Which prior STUDIED proverb from this list means the same thing as this one? If no other studied proverb from this list means the same thing, write "none".		off	p1Yes	16581	p1	Yes	12	7560	5779	6175	0	0	ATV65PFDODC08	njetfz0z5n	42	Select Option	Select Option	White	0	agree	Female	Fluent	'Smooth'	'Naive'	no
43	14	njetfz0z5n	remComp3	1	30	2015-07-02T14:25:32-04:00	8.63705	2	Proverbs.csv	MemoryV2.csv	RememberV2		First to the mill in the morning gets to grind first.	A sleeping fox catches no game.	none	ty	all	doesn't matter	32	TestP1	user	0.5	Which prior STUDIED proverb from this list means the same thing as this one? If no other studied proverb from this list means the same thing, write "none".		off	p1No	6224	p1	No	17.1429	7347	5823	6174	0	0	ATV65PFDODC08	njetfz0z5n	42	Select Option	Select Option	White	0	agree	Female	Fluent	'Smooth'	'Naive'	no
43	14	njetfz0z5n	remComp3	1	31	2015-07-02T14:25:51-04:00	19.6416	2	Proverbs.csv	MemoryV2.csv	RememberV2		The nail that sticks up will be hammered down.	The tallest blade of grass is the first to be cut.	tallest grass mowed first	qw	all	doesn't matter	31	TestP1	user	0.5	Which prior STUDIED proverb from this list means the same thing as this one? If no other studied proverb from this list means the same thing, write "none".		off	p2Yes	7560	p2	Yes	56	16581	11095	15412	0	0	ATV65PFDODC08	njetfz0z5n	42	Select Option	Select Option	White	0	agree	Female	Fluent	'Smooth'	'Naive'	no
43	14	njetfz0z5n	remComp3	1	32	2015-07-02T14:25:59-04:00	7.49063	2	Proverbs.csv	MemoryV2.csv	RememberV2		One key does not open every lock.	No one plant grows in every soil.	none	ar	all	doesn't matter	56	TestP1	user	0.5	Which prior STUDIED proverb from this list means the same thing as this one? If no other studied proverb from this list means the same thing, write "none".		off	p2No	7347	p2	No	21.6216	6224	4736	5016	0	0	ATV65PFDODC08	njetfz0z5n	42	Select Option	Select Option	White	0	agree	Female	Fluent	'Smooth'	'Naive'	no
43	14	njetfz0z5n	remComp3	1	33	2015-07-02T14:26:06-04:00	7.09693	2	Proverbs.csv	MemoryV2.csv	RememberV2		Drops gather one at a time to become an ocean.	Pennies and pennies make pounds and pounds.	none	asdf	all	doesn't matter	34	TestP1	user	0.5	Which prior STUDIED proverb from this list means the same thing as this one? If no other studied proverb from this list means the same thing, write "none".		off	p1Yes	17722	p1	Yes	12.766	5812	4344	4751	0	0	ATV65PFDODC08	njetfz0z5n	42	Select Option	Select Option	White	0	agree	Female	Fluent	'Smooth'	'Naive'	no
43	14	njetfz0z5n	remComp3	1	34	2015-07-02T14:26:24-04:00	18.4061	2	Proverbs.csv	MemoryV2.csv	RememberV2		Wipe the filth from your own window before you take the specks off of mine.	Clean your own finger before you point at my smudges.	none	asd	all	doesn't matter	36	TestP1	user	0.5	Which prior STUDIED proverb from this list means the same thing as this one? If no other studied proverb from this list means the same thing, write "none".		off	p1No	26616	p1	No	14.0351	15720	12293	12690	0	0	ATV65PFDODC08	njetfz0z5n	42	Select Option	Select Option	White	0	agree	Female	Fluent	'Smooth'	'Naive'	no
43	14	njetfz0z5n	remComp3	1	35	2015-07-02T14:26:43-04:00	18.5757	2	Proverbs.csv	MemoryV2.csv	RememberV2		Pennies and pennies make pounds and pounds.	Drops gather one at a time to become an ocean.	small drops make an ocean	asdf	all	doesn't matter	35	TestP1	user	0.5	Which prior STUDIED proverb from this list means the same thing as this one? If no other studied proverb from this list means the same thing, write "none".		off	p2Yes	5812	p2	Yes	47.8873	17722	5032	16341	0	0	ATV65PFDODC08	njetfz0z5n	42	Select Option	Select Option	White	0	agree	Female	Fluent	'Smooth'	'Naive'	no
43	14	njetfz0z5n	remComp3	1	36	2015-07-02T14:27:12-04:00	28.8445	2	Proverbs.csv	MemoryV2.csv	RememberV2		Even expensive silver will tarnish.	No rose stays red for a hundred days.	rat dung spoils the pot of soup	ars	all	doesn't matter	58	TestP1	user	0.5	Which prior STUDIED proverb from this list means the same thing as this one? If no other studied proverb from this list means the same thing, write "none".		off	p2No	15720	p2	No	14.7059	26616	17541	25343	0	0	ATV65PFDODC08	njetfz0z5n	42	Select Option	Select Option	White	0	agree	Female	Fluent	'Smooth'	'Naive'	no
43	14	njetfz0z5n	remComp3	1	37	2015-07-02T14:27:25-04:00	13.5394	2	Proverbs.csv	MemoryV2.csv	RememberV2		Crafty robbers steal miles away from home.	The fox hunts far from his hole.	neighbors apples are sweeter	zx	all	doesn't matter	38	TestP1	user	0.5	Which prior STUDIED proverb from this list means the same thing as this one? If no other studied proverb from this list means the same thing, write "none".		off	p1No	4901	p1	No	20	12365	5422	10955	0	0	ATV65PFDODC08	njetfz0z5n	42	Select Option	Select Option	White	0	agree	Female	Fluent	'Smooth'	'Naive'	no
43	14	njetfz0z5n	remComp3	1	38	2015-07-02T14:27:33-04:00	8.17784	2	Proverbs.csv	MemoryV2.csv	RememberV2		He who has once burnt his mouth will forever blow on his soup.	Bitten by a snake, afraid of the rope for ten years.	none	tyu	all	doesn't matter	40	TestP1	user	0.5	Which prior STUDIED proverb from this list means the same thing as this one? If no other studied proverb from this list means the same thing, write "none".		off	p1Yes	5816	p1	Yes	14.2857	7819	6270	6731	0	0	ATV65PFDODC08	njetfz0z5n	42	Select Option	Select Option	White	0	agree	Female	Fluent	'Smooth'	'Naive'	no
43	14	njetfz0z5n	remComp3	1	39	2015-07-02T14:27:39-04:00	5.8865	2	Proverbs.csv	MemoryV2.csv	RememberV2		Two captains sink the ship.	Into ruin will fall a village with many mayors.	none	pai	all	doesn't matter	60	TestP1	user	0.5	Which prior STUDIED proverb from this list means the same thing as this one? If no other studied proverb from this list means the same thing, write "none".		off	p2No	12365	p2	No	15.6863	4901	3308	3766	0	0	ATV65PFDODC08	njetfz0z5n	42	Select Option	Select Option	White	0	agree	Female	Fluent	'Smooth'	'Naive'	no
43	14	njetfz0z5n	remComp3	1	40	2015-07-02T14:27:46-04:00	7.00896	2	Proverbs.csv	MemoryV2.csv	RememberV2		Bitten by a snake, afraid of the rope for ten years.	He who has once burnt his mouth will forever blow on his soup.	none	tyu	all	doesn't matter	41	TestP1	user	0.5	Which prior STUDIED proverb from this list means the same thing as this one? If no other studied proverb from this list means the same thing, write "none".		off	p2Yes	7819	p2	Yes	9.09091	5816	3676	4028	0	0	ATV65PFDODC08	njetfz0z5n	42	Select Option	Select Option	White	0	agree	Female	Fluent	'Smooth'	'Naive'	no
43	14	njetfz0z5n	remComp3	1	43	2015-07-02T14:32:36-04:00	128.73	2	Proverbs.csv	MemoryV2.csv	RememberV2				rat dung spoils whole pot of soup / small droplets make an ocean / wearing the shoes know the pinch / one today two tomorrow / don't sell fur until bear is shot / like father like son / neighbor's apples are sweeter				0	FreeRecall	user	120	Please type in any of the previous proverbs from the list that you remember. You can submit your answers after spending AT LEAST 2 minutes trying to remember them.		off	freeRecall				0	125283	5047	123191	0	0	ATV65PFDODC08	njetfz0z5n	42	Select Option	Select Option	White	0	agree	Female	Fluent	'Smooth'	'Naive'	no
Lab	15	ia5qmbq40r	remComp	1	2	2015-05-19T15:16:27-04:00	15.5191	1	Proverbs.csv	MemoryV1.csv	RememberV1		Three feet of ice is not the result of one cold day.	Rome wasn't built in a day.	none	we	all	doesn't matter	4	TestP1	user	0.5	Which prior STUDIED proverb from this list means the same thing as this one? If no other studied proverb from this list means the same thing, write "none".		off	p1Yes	11895	p1	Yes	12.9032	15422	12834	13345	0	0	eight	ia5qmbq40r	25	Other	Junior	Asian/Pacific Islander	12	agree	Male	Fluent	'MinorBumps'	'Naive'	no	'none'
Lab	15	ia5qmbq40r	remComp	1	3	2015-05-19T15:16:38-04:00	11.0936	1	Proverbs.csv	MemoryV1.csv	RememberV1		A shattered mirror never again reflects.	The fallen blossom never returns to the branch.	none	xcvb	all	doesn't matter	42	TestP1	user	0.5	Which prior STUDIED proverb from this list means the same thing as this one? If no other studied proverb from this list means the same thing, write "none".		off	p2No	125283	p2	No	15.6863	11013	8874	9384	0	0	eight	ia5qmbq40r	25	Other	Junior	Asian/Pacific Islander	12	agree	Male	Fluent	'MinorBumps'	'Naive'	no	'none'
Lab	15	ia5qmbq40r	remComp	1	4	2015-05-19T15:16:50-04:00	12.1199	1	Proverbs.csv	MemoryV1.csv	RememberV1		Rome wasn't built in a day.	Three feet of ice is not the result of one cold day.	none	we	all	doesn't matter	5	TestP1	user	0.5	Which prior STUDIED proverb from this list means the same thing as this one? If no other studied proverb from this list means the same thing, write "none".		off	p2Yes	15422	p2	Yes	14.2857	11895	9044	9603	0	0	eight	ia5qmbq40r	25	Other	Junior	Asian/Pacific Islander	12	agree	Male	Fluent	'MinorBumps'	'Naive'	no	'none'
Lab	15	ia5qmbq40r	remComp	1	5	2015-05-19T15:16:59-04:00	8.73632	1	Proverbs.csv	MemoryV1.csv	RememberV1		The tallest blade of grass is the first to be cut.	The nail that sticks up will be hammered down.	none	qw	all	doesn't matter	6	TestP1	user	0.5	Which prior STUDIED proverb from this list means the same thing as this one? If no other studied proverb from this list means the same thing, write "none".		off	p1No	5522	p1	No	12	8635	6703	7197	0	0	eight	ia5qmbq40r	25	Other	Junior	Asian/Pacific Islander	12	agree	Male	Fluent	'MinorBumps'	'Naive'	no	'none'
Lab	15	ia5qmbq40r	remComp	1	6	2015-05-19T15:17:08-04:00	8.9203	1	Proverbs.csv	MemoryV1.csv	RememberV1		The servant's toil makes the master look good.	The guts of the soldier make the general great.	none	zxcv	all	doesn't matter	8	TestP1	user	0.5	Which prior STUDIED proverb from this list means the same thing as this one? If no other studied proverb from this list means the same thing, write "none".		off	p1Yes	7764	p1	Yes	11.7647	8836	7225	7671	0	0	eight	ia5qmbq40r	25	Other	Junior	Asian/Pacific Islander	12	agree	Male	Fluent	'MinorBumps'	'Naive'	no	'none'
Lab	15	ia5qmbq40r	remComp	1	7	2015-05-19T15:17:13-04:00	5.61026	1	Proverbs.csv	MemoryV1.csv	RememberV1		He avoided the bear but fell into the pit.	I escaped the thunder but fell into lightning.	none	pairs	all	doesn't matter	44	TestP1	user	0.5	Which prior STUDIED proverb from this list means the same thing as this one? If no other studied proverb from this list means the same thing, write "none".		off	p2No	8635	p2	No	12	5522	3911	4349	0	0	eight	ia5qmbq40r	25	Other	Junior	Asian/Pacific Islander	12	agree	Male	Fluent	'MinorBumps'	'Naive'	no	'none'
Lab	15	ia5qmbq40r	remComp	1	8	2015-05-19T15:17:21-04:00	7.86192	1	Proverbs.csv	MemoryV1.csv	RememberV1		The guts of the soldier make the general great.	The servant's toil makes the master look good.	none	zxcv	all	doesn't matter	9	TestP1	user	0.5	Which prior STUDIED proverb from this list means the same thing as this one? If no other studied proverb from this list means the same thing, write "none".		off	p2Yes	8836	p2	Yes	12	7764	5633	6078	0	0	eight	ia5qmbq40r	25	Other	Junior	Asian/Pacific Islander	12	agree	Male	Fluent	'MinorBumps'	'Naive'	no	'none'
Lab	15	ia5qmbq40r	remComp	1	9	2015-05-19T15:17:45-04:00	23.4176	1	Proverbs.csv	MemoryV1.csv	RememberV1		If you sit in a hot bath, you think the whole town is warm.	A thief thinks everyone steals.	none	qwer	all	doesn't matter	10	TestP1	user	0.5	Which prior STUDIED proverb from this list means the same thing as this one? If no other studied proverb from this list means the same thing, write "none".		off	p1Yes	15554	p1	Yes	22.8571	23303	21595	22073	0	0	eight	ia5qmbq40r	25	Other	Junior	Asian/Pacific Islander	12	agree	Male	Fluent	'MinorBumps'	'Naive'	no	'none'
Lab	15	ia5qmbq40r	remComp	1	10	2015-05-19T15:17:51-04:00	5.87572	1	Proverbs.csv	MemoryV1.csv	RememberV1		An empty vessel makes the most noise.	It is not the cow that moos the most that gives the most milk.	none	sdfg	all	doesn't matter	12	TestP1	user	0.5	Which prior STUDIED proverb from this list means the same thing as this one? If no other studied proverb from this list means the same thing, write "none".		off	p1No	9138	p1	No	9.09091	5768	4044	4602	0	0	eight	ia5qmbq40r	25	Other	Junior	Asian/Pacific Islander	12	agree	Male	Fluent	'MinorBumps'	'Naive'	no	'none'
Lab	15	ia5qmbq40r	remComp	1	11	2015-05-19T15:18:06-04:00	15.6644	1	Proverbs.csv	MemoryV1.csv	RememberV1		A thief thinks everyone steals.	If you sit in a hot bath, you think the whole town is warm.	none	qwer	all	doesn't matter	11	TestP1	user	0.5	Which prior STUDIED proverb from this list means the same thing as this one? If no other studied proverb from this list means the same thing, write "none".		off	p2Yes	23303	p2	Yes	12.6984	15554	13774	14269	0	0	eight	ia5qmbq40r	25	Other	Junior	Asian/Pacific Islander	12	agree	Male	Fluent	'MinorBumps'	'Naive'	no	'none'
Lab	15	ia5qmbq40r	remComp	1	12	2015-05-19T15:18:15-04:00	9.21822	1	Proverbs.csv	MemoryV1.csv	RememberV1		Into ruin will fall a village with many mayors.	Two captains sink the ship.	none	pai	all	doesn't matter	46	TestP1	user	0.5	Which prior STUDIED proverb from this list means the same thing as this one? If no other studied proverb from this list means the same thing, write "none".		off	p2No	5768	p2	No	19.3548	9138	7271	7765	0	0	eight	ia5qmbq40r	25	Other	Junior	Asian/Pacific Islander	12	agree	Male	Fluent	'MinorBumps'	'Naive'	no	'none'
Lab	15	ia5qmbq40r	remComp	1	13	2015-05-19T15:18:23-04:00	7.79719	1	Proverbs.csv	MemoryV1.csv	RememberV1		The fox hunts far from his hole.	Crafty robbers steal miles away from home.	none	zx	all	doesn't matter	14	TestP1	user	0.5	Which prior STUDIED proverb from this list means the same thing as this one? If no other studied proverb from this list means the same thing, write "none".		off	p1Yes	8443	p1	Yes	8.69565	7714	5783	6214	0	0	eight	ia5qmbq40r	25	Other	Junior	Asian/Pacific Islander	12	agree	Male	Fluent	'MinorBumps'	'Naive'	no	'none'
Lab	15	ia5qmbq40r	remComp	1	14	2015-05-19T15:18:32-04:00	9.12714	1	Proverbs.csv	MemoryV1.csv	RememberV1		Even beautiful gardens will grow some weeds.	Even expensive silver will tarnish.	none	ars	all	doesn't matter	16	TestP1	user	0.5	Which prior STUDIED proverb from this list means the same thing as this one? If no other studied proverb from this list means the same thing, write "none".		off	p1No	9528	p1	No	15.3846	9049	7166	7676	0	0	eight	ia5qmbq40r	25	Other	Junior	Asian/Pacific Islander	12	agree	Male	Fluent	'MinorBumps'	'Naive'	no	'none'
Lab	15	ia5qmbq40r	remComp	1	15	2015-05-19T15:18:41-04:00	8.5224	1	Proverbs.csv	MemoryV1.csv	RememberV1		Crafty robbers steal miles away from home.	The fox hunts far from his hole.	none	zx	all	doesn't matter	15	TestP1	user	0.5	Which prior STUDIED proverb from this list means the same thing as this one? If no other studied proverb from this list means the same thing, write "none".		off	p2Yes	7714	p2	Yes	16.6667	8443	6481	6894	0	0	eight	ia5qmbq40r	25	Other	Junior	Asian/Pacific Islander	12	agree	Male	Fluent	'MinorBumps'	'Naive'	no	'none'
Lab	15	ia5qmbq40r	remComp	1	16	2015-05-19T15:18:50-04:00	9.60453	1	Proverbs.csv	MemoryV1.csv	RememberV1		It's too late to cover the well when the child is drowned.	Beating the drum is in vain after the party has ended.	none	xc	all	doesn't matter	48	TestP1	user	0.5	Which prior STUDIED proverb from this list means the same thing as this one? If no other studied proverb from this list means the same thing, write "none".		off	p2No	9049	p2	No	10.3448	9528	7651	8130	0	0	eight	ia5qmbq40r	25	Other	Junior	Asian/Pacific Islander	12	agree	Male	Fluent	'MinorBumps'	'Naive'	no	'none'
Lab	15	ia5qmbq40r	remComp	1	17	2015-05-19T15:19:01-04:00	10.2074	1	Proverbs.csv	MemoryV1.csv	RememberV1		Clean your own finger before you point at my smudges.	Wipe the filth from your own window before you take the specks off of mine.	none	asd	all	doesn't matter	18	TestP1	user	0.5	Which prior STUDIED proverb from this list means the same thing as this one? If no other studied proverb from this list means the same thing, write "none".		off	p1Yes	58386	p1	Yes	10.1266	10126	8442	8897	0	0	eight	ia5qmbq40r	25	Other	Junior	Asian/Pacific Islander	12	agree	Male	Fluent	'MinorBumps'	'Naive'	no	'none'
Lab	15	ia5qmbq40r	remComp	1	18	2015-05-19T15:19:10-04:00	9.36177	1	Proverbs.csv	MemoryV1.csv	RememberV1		A hedge between keeps friends green.	Good fences make good neighbors.	none	sd	all	doesn't matter	20	TestP1	user	0.5	Which prior STUDIED proverb from this list means the same thing as this one? If no other studied proverb from this list means the same thing, write "none".		off	p1No	7544	p1	No	22.2222	9281	6182	6612	0	0	eight	ia5qmbq40r	25	Other	Junior	Asian/Pacific Islander	12	agree	Male	Fluent	'MinorBumps'	'Naive'	no	'none'
Lab	15	ia5qmbq40r	remComp	1	19	2015-05-19T15:20:09-04:00	58.4938	1	Proverbs.csv	MemoryV1.csv	RememberV1		Wipe the filth from your own window before you take the specks off of mine.	Clean your own finger before you point at my smudges.	clean your ... before you clean mine	asd	all	doesn't matter	19	TestP1	user	0.5	Which prior STUDIED proverb from this list means the same thing as this one? If no other studied proverb from this list means the same thing, write "none".		off	p2Yes	10126	p2	Yes	60.6742	58386	32619	50761	0	0	eight	ia5qmbq40r	25	Other	Junior	Asian/Pacific Islander	12	agree	Male	Fluent	'MinorBumps'	'Naive'	no	'none'
Lab	15	ia5qmbq40r	remComp	1	20	2015-05-19T15:20:16-04:00	7.6465	1	Proverbs.csv	MemoryV1.csv	RememberV1		Your neighbor's apples are the sweetest.	Other people's wives are more beautiful.	none	wer	all	doesn't matter	50	TestP1	user	0.5	Which prior STUDIED proverb from this list means the same thing as this one? If no other studied proverb from this list means the same thing, write "none".		off	p2No	9281	p2	No	9.09091	7544	5829	6284	0	0	eight	ia5qmbq40r	25	Other	Junior	Asian/Pacific Islander	12	agree	Male	Fluent	'MinorBumps'	'Naive'	no	'none'
Lab	15	ia5qmbq40r	remComp	1	21	2015-05-19T15:20:21-04:00	5.04895	1	Proverbs.csv	MemoryV1.csv	RememberV1		The early bird catches the worm.	A sleeping fox catches no game.	none	ty	all	doesn't matter	22	TestP1	user	0.5	Which prior STUDIED proverb from this list means the same thing as this one? If no other studied proverb from this list means the same thing, write "none".		off	p1No	8646	p1	No	17.1429	4973	3337	3783	0	0	eight	ia5qmbq40r	25	Other	Junior	Asian/Pacific Islander	12	agree	Male	Fluent	'MinorBumps'	'Naive'	no	'none'
Lab	15	ia5qmbq40r	remComp	1	22	2015-05-19T15:20:38-04:00	16.2574	1	Proverbs.csv	MemoryV1.csv	RememberV1		One bit of rat dung in the soup spoils the whole pot.	One rotten apple will spoil the whole barrel.	none	qwe	all	doesn't matter	24	TestP1	user	0.5	Which prior STUDIED proverb from this list means the same thing as this one? If no other studied proverb from this list means the same thing, write "none".		off	p1Yes	12588	p1	Yes	12.2449	16155	14480	14950	0	0	eight	ia5qmbq40r	25	Other	Junior	Asian/Pacific Islander	12	agree	Male	Fluent	'MinorBumps'	'Naive'	no	'none'
Lab	15	ia5qmbq40r	remComp	1	23	2015-05-19T15:20:46-04:00	8.72362	1	Proverbs.csv	MemoryV1.csv	RememberV1		Don't make clothes for a not yet born baby.	It is not fish until it is on the bank.	none	sdf	all	doesn't matter	52	TestP1	user	0.5	Which prior STUDIED proverb from this list means the same thing as this one? If no other studied proverb from this list means the same thing, write "none".		off	p2No	4973	p2	No	18.6047	8646	5788	6266	0	0	eight	ia5qmbq40r	25	Other	Junior	Asian/Pacific Islander	12	agree	Male	Fluent	'MinorBumps'	'Naive'	no	'none'
Lab	15	ia5qmbq40r	remComp	1	24	2015-05-19T15:20:59-04:00	12.6752	1	Proverbs.csv	MemoryV1.csv	RememberV1		One rotten apple will spoil the whole barrel.	One bit of rat dung in the soup spoils the whole pot.	none	qwe	all	doesn't matter	25	TestP1	user	0.5	Which prior STUDIED proverb from this list means the same thing as this one? If no other studied proverb from this list means the same thing, write "none".		off	p2Yes	16155	p2	Yes	10.5263	12588	10640	11055	0	0	eight	ia5qmbq40r	25	Other	Junior	Asian/Pacific Islander	12	agree	Male	Fluent	'MinorBumps'	'Naive'	no	'none'
Lab	15	ia5qmbq40r	remComp	1	25	2015-05-19T15:21:18-04:00	18.624	1	Proverbs.csv	MemoryV1.csv	RememberV1		He who sits next to a snake begins to slither.	Lie with dogs and you will get fleas.	none	par	all	doesn't matter	26	TestP1	user	0.5	Which prior STUDIED proverb from this list means the same thing as this one? If no other studied proverb from this list means the same thing, write "none".		off	p1Yes	8581	p1	Yes	14.6341	18532	16529	16927	0	0	eight	ia5qmbq40r	25	Other	Junior	Asian/Pacific Islander	12	agree	Male	Fluent	'MinorBumps'	'Naive'	no	'none'
Lab	15	ia5qmbq40r	remComp	1	26	2015-05-19T15:21:32-04:00	14.9344	1	Proverbs.csv	MemoryV1.csv	RememberV1		Pennies and pennies make pounds and pounds.	Drops gather one at a time to become an ocean.	none	asdf	all	doesn't matter	28	TestP1	user	0.5	Which prior STUDIED proverb from this list means the same thing as this one? If no other studied proverb from this list means the same thing, write "none".		off	p1No	6724	p1	No	12	14847	13156	13634	0	0	eight	ia5qmbq40r	25	Other	Junior	Asian/Pacific Islander	12	agree	Male	Fluent	'MinorBumps'	'Naive'	no	'none'
Lab	15	ia5qmbq40r	remComp	1	27	2015-05-19T15:21:41-04:00	8.67208	1	Proverbs.csv	MemoryV1.csv	RememberV1		Lie with dogs and you will get fleas.	He who sits next to a snake begins to slither.	none	par	all	doesn't matter	27	TestP1	user	0.5	Which prior STUDIED proverb from this list means the same thing as this one? If no other studied proverb from this list means the same thing, write "none".		off	p2Yes	18532	p2	Yes	12	8581	6978	7432	0	0	eight	ia5qmbq40r	25	Other	Junior	Asian/Pacific Islander	12	agree	Male	Fluent	'MinorBumps'	'Naive'	no	'none'
Lab	15	ia5qmbq40r	remComp	1	28	2015-05-19T15:21:48-04:00	6.81473	1	Proverbs.csv	MemoryV1.csv	RememberV1		As the big hound is, so will the pup be.	As the old cock crows, so crows the young.	none	pars	all	doesn't matter	54	TestP1	user	0.5	Which prior STUDIED proverb from this list means the same thing as this one? If no other studied proverb from this list means the same thing, write "none".		off	p2No	14847	p2	No	4.34783	6724	5177	5688	0	0	eight	ia5qmbq40r	25	Other	Junior	Asian/Pacific Islander	12	agree	Male	Fluent	'MinorBumps'	'Naive'	no	'none'
Lab	15	ia5qmbq40r	remComp	1	29	2015-05-19T15:21:58-04:00	10.3671	1	Proverbs.csv	MemoryV1.csv	RememberV1		One key does not open every lock.	No one plant grows in every soil.	none	ar	all	doesn't matter	30	TestP1	user	0.5	Which prior STUDIED proverb from this list means the same thing as this one? If no other studied proverb from this list means the same thing, write "none".		off	p1No	34196	p1	No	21.6216	10245	8074	8513	0	0	eight	ia5qmbq40r	25	Other	Junior	Asian/Pacific Islander	12	agree	Male	Fluent	'MinorBumps'	'Naive'	no	'none'
Lab	15	ia5qmbq40r	remComp	1	30	2015-05-19T15:22:11-04:00	13.0968	1	Proverbs.csv	MemoryV1.csv	RememberV1		Milk a cow too often and you will draw blood.	Dip from the well needlessly and it will go dry.	none	airs	all	doesn't matter	32	TestP1	user	0.5	Which prior STUDIED proverb from this list means the same thing as this one? If no other studied proverb from this list means the same thing, write "none".		off	p1Yes	6965	p1	Yes	11.5385	13026	9615	12012	0	0	eight	ia5qmbq40r	25	Other	Junior	Asian/Pacific Islander	12	agree	Male	Fluent	'MinorBumps'	'Naive'	no	'none'
Lab	15	ia5qmbq40r	remComp	1	31	2015-05-19T15:22:46-04:00	34.2865	1	Proverbs.csv	MemoryV1.csv	RememberV1		There are no fields without stones.	Every rose has its thorn.	the beautiful garden also has weeds	pair	all	doesn't matter	56	TestP1	user	0.5	Which prior STUDIED proverb from this list means the same thing as this one? If no other studied proverb from this list means the same thing, write "none".		off	p2No	10245	p2	No	30	34196	12986	29673	0	0	eight	ia5qmbq40r	25	Other	Junior	Asian/Pacific Islander	12	agree	Male	Fluent	'MinorBumps'	'Naive'	no	'none'
Lab	15	ia5qmbq40r	remComp	1	32	2015-05-19T15:22:53-04:00	7.04577	1	Proverbs.csv	MemoryV1.csv	RememberV1		Dip from the well needlessly and it will go dry.	Milk a cow too often and you will draw blood.	none	airs	all	doesn't matter	33	TestP1	user	0.5	Which prior STUDIED proverb from this list means the same thing as this one? If no other studied proverb from this list means the same thing, write "none".		off	p2Yes	13026	p2	Yes	8.16327	6965	5314	5752	0	0	eight	ia5qmbq40r	25	Other	Junior	Asian/Pacific Islander	12	agree	Male	Fluent	'MinorBumps'	'Naive'	no	'none'
Lab	15	ia5qmbq40r	remComp	1	33	2015-05-19T15:23:03-04:00	10.3466	1	Proverbs.csv	MemoryV1.csv	RememberV1		He who has once burnt his mouth will forever blow on his soup.	Bitten by a snake, afraid of the rope for ten years.	none	tyu	all	doesn't matter	34	TestP1	user	0.5	Which prior STUDIED proverb from this list means the same thing as this one? If no other studied proverb from this list means the same thing, write "none".		off	p1No	5219	p1	No	14.2857	10265	8631	9076	0	0	eight	ia5qmbq40r	25	Other	Junior	Asian/Pacific Islander	12	agree	Male	Fluent	'MinorBumps'	'Naive'	no	'none'
Lab	15	ia5qmbq40r	remComp	1	34	2015-05-19T15:23:15-04:00	11.6159	1	Proverbs.csv	MemoryV1.csv	RememberV1		No person has a thousand good days in a row.	No rose stays red for a hundred days.	none	tyui	all	doesn't matter	36	TestP1	user	0.5	Which prior STUDIED proverb from this list means the same thing as this one? If no other studied proverb from this list means the same thing, write "none".		off	p1Yes	16193	p1	Yes	19.5122	11529	9877	10379	0	0	eight	ia5qmbq40r	25	Other	Junior	Asian/Pacific Islander	12	agree	Male	Fluent	'MinorBumps'	'Naive'	no	'none'
Lab	15	ia5qmbq40r	remComp	1	35	2015-05-19T15:23:20-04:00	5.30286	1	Proverbs.csv	MemoryV1.csv	RememberV1		Beer will satisfy when the wine is gone.	A footstool will serve when the chair is broken.	none	asdj	all	doesn't matter	58	TestP1	user	0.5	Which prior STUDIED proverb from this list means the same thing as this one? If no other studied proverb from this list means the same thing, write "none".		off	p2No	10265	p2	No	11.5385	5219	3760	4197	0	0	eight	ia5qmbq40r	25	Other	Junior	Asian/Pacific Islander	12	agree	Male	Fluent	'MinorBumps'	'Naive'	no	'none'
Lab	15	ia5qmbq40r	remComp	1	36	2015-05-19T15:23:36-04:00	16.2934	1	Proverbs.csv	MemoryV1.csv	RememberV1		No rose stays red for a hundred days.	No person has a thousand good days in a row.	none	tyui	all	doesn't matter	37	TestP1	user	0.5	Which prior STUDIED proverb from this list means the same thing as this one? If no other studied proverb from this list means the same thing, write "none".		off	p2Yes	11529	p2	Yes	12.5	16193	13846	14340	0	0	eight	ia5qmbq40r	25	Other	Junior	Asian/Pacific Islander	12	agree	Male	Fluent	'MinorBumps'	'Naive'	no	'none'
Lab	15	ia5qmbq40r	remComp	1	37	2015-05-19T15:23:44-04:00	7.35459	1	Proverbs.csv	MemoryV1.csv	RememberV1		A deaf man makes a poor music critic.	A blind man should not judge colors.	none	xcv	all	doesn't matter	38	TestP1	user	0.5	Which prior STUDIED proverb from this list means the same thing as this one? If no other studied proverb from this list means the same thing, write "none".		off	p1Yes	39036	p1	Yes	15	7237	5410	5872	0	0	eight	ia5qmbq40r	25	Other	Junior	Asian/Pacific Islander	12	agree	Male	Fluent	'MinorBumps'	'Naive'	no	'none'
Lab	15	ia5qmbq40r	remComp	1	38	2015-05-19T15:23:56-04:00	12.7437	1	Proverbs.csv	MemoryV1.csv	RememberV1		Tasty bread comes not from bad flour.	Good knives cannot be made from weak steel.	none	zxc	all	doesn't matter	40	TestP1	user	0.5	Which prior STUDIED proverb from this list means the same thing as this one? If no other studied proverb from this list means the same thing, write "none".		off	p1No	9007	p1	No	12.766	12657	10701	11148	0	0	eight	ia5qmbq40r	25	Other	Junior	Asian/Pacific Islander	12	agree	Male	Fluent	'MinorBumps'	'Naive'	no	'none'
Lab	15	ia5qmbq40r	remComp	1	39	2015-05-19T15:24:36-04:00	39.1365	1	Proverbs.csv	MemoryV1.csv	RememberV1		A blind man should not judge colors.	A deaf man makes a poor music critic.	a deaf man can not make music	xcv	all	doesn't matter	39	TestP1	user	0.5	Which prior STUDIED proverb from this list means the same thing as this one? If no other studied proverb from this list means the same thing, write "none".		off	p2Yes	7237	p2	Yes	63.6364	39036	18171	37304	0	0	eight	ia5qmbq40r	25	Other	Junior	Asian/Pacific Islander	12	agree	Male	Fluent	'MinorBumps'	'Naive'	no	'none'
Lab	15	ia5qmbq40r	remComp	1	40	2015-05-19T15:24:45-04:00	9.10165	1	Proverbs.csv	MemoryV1.csv	RememberV1		Garlic is garlic even if soaked in honey.	A book with a fancy cover reads no better.	none	pa	all	doesn't matter	60	TestP1	user	0.5	Which prior STUDIED proverb from this list means the same thing as this one? If no other studied proverb from this list means the same thing, write "none".		off	p2No	12657	p2	No	13.0435	9007	7371	7833	0	0	eight	ia5qmbq40r	25	Other	Junior	Asian/Pacific Islander	12	agree	Male	Fluent	'MinorBumps'	'Naive'	no	'none'
Lab	15	ia5qmbq40r	remComp	1	43	2015-05-19T15:29:26-04:00	122.157	1	Proverbs.csv	MemoryV1.csv	RememberV1				Roma is not built in a day. Beautiful garden also has weeds. clean your...before you clean mine.				0	FreeRecall	user	120	Please type in any of the previous proverbs from the list that you remember.	off	freeRecall				0	121956	3643	119624	0	0	eight	ia5qmbq40r	25	Other	Junior	Asian/Pacific Islander	12	agree	Male	Fluent	'MinorBumps'	'Naive'	no	'none'
Lab	16	2y3ds4wpn8	remComp	1	1	2015-05-20T15:17:40-04:00	15.6548	1	Proverbs.csv	MemoryV1.csv	RememberV1		No rose stays red for a hundred days.	No person has a thousand good days in a row.	0	tyui	all	doesn't matter	2	TestP1	user	0.5	Which prior STUDIED proverb from this list means the same thing as this one? If no other studied proverb from this list means the same thing, write "none".		off	p1No	10084	p1	No	0	15539	12057	12057	0	0	eleven	2y3ds4wpn8	22	Other	Senior	Black	0	agree	Male	Fluent	'MinorBumps'	'Naive'	no	'none'
Lab	16	2y3ds4wpn8	remComp	1	2	2015-05-20T15:17:52-04:00	12.4106	1	Proverbs.csv	MemoryV1.csv	RememberV1		Beer will satisfy when the wine is gone.	A footstool will serve when the chair is broken.	0	asdj	all	doesn't matter	4	TestP1	user	0.5	Which prior STUDIED proverb from this list means the same thing as this one? If no other studied proverb from this list means the same thing, write "none".		off	p1Yes	57197	p1	Yes	0	12316	11464	11465	0	0	eleven	2y3ds4wpn8	22	Other	Senior	Black	0	agree	Male	Fluent	'MinorBumps'	'Naive'	no	'none'
Lab	16	2y3ds4wpn8	remComp	1	3	2015-05-20T15:18:02-04:00	10.1721	1	Proverbs.csv	MemoryV1.csv	RememberV1		Bigger roosters start to crow later.	Larger pots begin to boil slower.		wert	all	doesn't matter	42	TestP1	user	0.5	Which prior STUDIED proverb from this list means the same thing as this one? If no other studied proverb from this list means the same thing, write "none".		off	p2No	15539	p2	No	0	10084	no press	no press	0	0	eleven	2y3ds4wpn8	22	Other	Senior	Black	0	agree	Male	Fluent	'MinorBumps'	'Naive'	no	'none'
Lab	16	2y3ds4wpn8	remComp	1	4	2015-05-20T15:19:00-04:00	57.3491	1	Proverbs.csv	MemoryV1.csv	RememberV1		A footstool will serve when the chair is broken.	Beer will satisfy when the wine is gone.	none	asdj	all	doesn't matter	5	TestP1	user	0.5	Which prior STUDIED proverb from this list means the same thing as this one? If no other studied proverb from this list means the same thing, write "none".		off	p2Yes	12316	p2	Yes	18.1818	57197	50085	51323	0	0	eleven	2y3ds4wpn8	22	Other	Senior	Black	0	agree	Male	Fluent	'MinorBumps'	'Naive'	no	'none'
Lab	16	2y3ds4wpn8	remComp	1	5	2015-05-20T15:19:25-04:00	24.893	1	Proverbs.csv	MemoryV1.csv	RememberV1		The servant's toil makes the master look good.	The guts of the soldier make the general great.	none	zxcv	all	doesn't matter	6	TestP1	user	0.5	Which prior STUDIED proverb from this list means the same thing as this one? If no other studied proverb from this list means the same thing, write "none".		off	p1No	42869	p1	No	11.7647	24767	22243	23057	0	0	eleven	2y3ds4wpn8	22	Other	Senior	Black	0	agree	Male	Fluent	'MinorBumps'	'Naive'	no	'none'
Lab	16	2y3ds4wpn8	remComp	1	6	2015-05-20T15:19:35-04:00	10.4955	1	Proverbs.csv	MemoryV1.csv	RememberV1		Two captains sink the ship.	Into ruin will fall a village with many mayors.	none	pai	all	doesn't matter	8	TestP1	user	0.5	Which prior STUDIED proverb from this list means the same thing as this one? If no other studied proverb from this list means the same thing, write "none".		off	p1Yes	37797	p1	Yes	15.6863	10417	7750	8516	0	0	eleven	2y3ds4wpn8	22	Other	Senior	Black	0	agree	Male	Fluent	'MinorBumps'	'Naive'	no	'none'
Lab	16	2y3ds4wpn8	remComp	1	7	2015-05-20T15:20:18-04:00	43.018	1	Proverbs.csv	MemoryV1.csv	RememberV1		One key does not open every lock.	No one plant grows in every soil.	none	ar	all	doesn't matter	44	TestP1	user	0.5	Which prior STUDIED proverb from this list means the same thing as this one? If no other studied proverb from this list means the same thing, write "none".		off	p2No	24767	p2	No	21.6216	42869	26752	27838	0	0	eleven	2y3ds4wpn8	22	Other	Senior	Black	0	agree	Male	Fluent	'MinorBumps'	'Naive'	no	'none'
Lab	16	2y3ds4wpn8	remComp	1	8	2015-05-20T15:20:56-04:00	37.8946	1	Proverbs.csv	MemoryV1.csv	RememberV1		Into ruin will fall a village with many mayors.	Two captains sink the ship.	one key does not open only one door	pai	all	doesn't matter	9	TestP1	user	0.5	Which prior STUDIED proverb from this list means the same thing as this one? If no other studied proverb from this list means the same thing, write "none".		off	p2Yes	10417	p2	Yes	19.3548	37797	20920	34424	0	0	eleven	2y3ds4wpn8	22	Other	Senior	Black	0	agree	Male	Fluent	'MinorBumps'	'Naive'	no	'none'
Lab	16	2y3ds4wpn8	remComp	1	9	2015-05-20T15:21:27-04:00	30.8477	1	Proverbs.csv	MemoryV1.csv	RememberV1		I escaped the thunder but fell into lightning.	He avoided the bear but fell into the pit.	none	pairs	all	doesn't matter	10	TestP1	user	0.5	Which prior STUDIED proverb from this list means the same thing as this one? If no other studied proverb from this list means the same thing, write "none".		off	p1Yes	32115	p1	Yes	13.0435	30746	28167	29213	0	0	eleven	2y3ds4wpn8	22	Other	Senior	Black	0	agree	Male	Fluent	'MinorBumps'	'Naive'	no	'none'
Lab	16	2y3ds4wpn8	remComp	1	10	2015-05-20T15:21:58-04:00	31.386	1	Proverbs.csv	MemoryV1.csv	RememberV1		Garlic is garlic even if soaked in honey.	A book with a fancy cover reads no better.	roses will not stay the same color for a hundred years	pa	all	doesn't matter	12	TestP1	user	0.5	Which prior STUDIED proverb from this list means the same thing as this one? If no other studied proverb from this list means the same thing, write "none".		off	p1No	25313	p1	No	22.9167	31293	7700	29320	0	0	eleven	2y3ds4wpn8	22	Other	Senior	Black	0	agree	Male	Fluent	'MinorBumps'	'Naive'	no	'none'
Lab	16	2y3ds4wpn8	remComp	1	11	2015-05-20T15:22:31-04:00	32.2559	1	Proverbs.csv	MemoryV1.csv	RememberV1		He avoided the bear but fell into the pit.	I escaped the thunder but fell into lightning.	i escape the thunder but fell into lighting	pairs	all	doesn't matter	11	TestP1	user	0.5	Which prior STUDIED proverb from this list means the same thing as this one? If no other studied proverb from this list means the same thing, write "none".		off	p2Yes	30746	p2	Yes	96.6292	32115	9226	29479	1	0	eleven	2y3ds4wpn8	22	Other	Senior	Black	0	agree	Male	Fluent	'MinorBumps'	'Naive'	no	'none'
Lab	16	2y3ds4wpn8	remComp	1	12	2015-05-20T15:22:56-04:00	25.41	1	Proverbs.csv	MemoryV1.csv	RememberV1		A sleeping fox catches no game.	The early bird catches the worm.	none	ty	all	doesn't matter	46	TestP1	user	0.5	Which prior STUDIED proverb from this list means the same thing as this one? If no other studied proverb from this list means the same thing, write "none".		off	p2No	31293	p2	No	5.55556	25313	22166	23508	0	0	eleven	2y3ds4wpn8	22	Other	Senior	Black	0	agree	Male	Fluent	'MinorBumps'	'Naive'	no	'none'
Lab	16	2y3ds4wpn8	remComp	1	13	2015-05-20T15:23:12-04:00	16.1777	1	Proverbs.csv	MemoryV1.csv	RememberV1		It's too late to cover the well when the child is drowned.	Beating the drum is in vain after the party has ended.	none	xc	all	doesn't matter	14	TestP1	user	0.5	Which prior STUDIED proverb from this list means the same thing as this one? If no other studied proverb from this list means the same thing, write "none".		off	p1Yes	48341	p1	Yes	10.3448	16092	13584	14598	0	0	eleven	2y3ds4wpn8	22	Other	Senior	Black	0	agree	Male	Fluent	'MinorBumps'	'Naive'	no	'none'
Lab	16	2y3ds4wpn8	remComp	1	14	2015-05-20T15:23:28-04:00	16.2659	1	Proverbs.csv	MemoryV1.csv	RememberV1		The tallest blade of grass is the first to be cut.	The nail that sticks up will be hammered down.	none	qw	all	doesn't matter	16	TestP1	user	0.5	Which prior STUDIED proverb from this list means the same thing as this one? If no other studied proverb from this list means the same thing, write "none".		off	p1No	30533	p1	No	12	16154	14166	15004	0	0	eleven	2y3ds4wpn8	22	Other	Senior	Black	0	agree	Male	Fluent	'MinorBumps'	'Naive'	no	'none'
Lab	16	2y3ds4wpn8	remComp	1	15	2015-05-20T15:24:17-04:00	48.4451	1	Proverbs.csv	MemoryV1.csv	RememberV1		Beating the drum is in vain after the party has ended.	It's too late to cover the well when the child is drowned.	it is too late to drain the well once the child has drowned	xc	all	doesn't matter	15	TestP1	user	0.5	Which prior STUDIED proverb from this list means the same thing as this one? If no other studied proverb from this list means the same thing, write "none".		off	p2Yes	16092	p2	Yes	82.0513	48341	12625	46958	1	0	eleven	2y3ds4wpn8	22	Other	Senior	Black	0	agree	Male	Fluent	'MinorBumps'	'Naive'	no	'none'
Lab	16	2y3ds4wpn8	remComp	1	16	2015-05-20T15:24:48-04:00	30.6558	1	Proverbs.csv	MemoryV1.csv	RememberV1		Three feet of ice is not the result of one cold day.	Rome wasn't built in a day.	every key doen't open one door	we	all	doesn't matter	48	TestP1	user	0.5	Which prior STUDIED proverb from this list means the same thing as this one? If no other studied proverb from this list means the same thing, write "none".		off	p2No	16154	p2	No	35.0877	30533	11314	26680	0	0	eleven	2y3ds4wpn8	22	Other	Senior	Black	0	agree	Male	Fluent	'MinorBumps'	'Naive'	no	'none'
Lab	16	2y3ds4wpn8	remComp	1	17	2015-05-20T15:25:39-04:00	51.7734	1	Proverbs.csv	MemoryV1.csv	RememberV1		Dip from the well needlessly and it will go dry.	Milk a cow too often and you will draw blood.	roses does not stay red for a hundred years	airs	all	doesn't matter	18	TestP1	user	0.5	Which prior STUDIED proverb from this list means the same thing as this one? If no other studied proverb from this list means the same thing, write "none".		off	p1Yes	39396	p1	Yes	18.1818	51645	20313	49001	0	0	eleven	2y3ds4wpn8	22	Other	Senior	Black	0	agree	Male	Fluent	'MinorBumps'	'Naive'	no	'none'
Lab	16	2y3ds4wpn8	remComp	1	18	2015-05-20T15:25:59-04:00	19.3977	1	Proverbs.csv	MemoryV1.csv	RememberV1		One bit of rat dung in the soup spoils the whole pot.	One rotten apple will spoil the whole barrel.	none	qwe	all	doesn't matter	20	TestP1	user	0.5	Which prior STUDIED proverb from this list means the same thing as this one? If no other studied proverb from this list means the same thing, write "none".		off	p1No	17880	p1	No	12.2449	19174	13733	14930	0	0	eleven	2y3ds4wpn8	22	Other	Senior	Black	0	agree	Male	Fluent	'MinorBumps'	'Naive'	no	'none'
Lab	16	2y3ds4wpn8	remComp	1	19	2015-05-20T15:26:38-04:00	39.488	1	Proverbs.csv	MemoryV1.csv	RememberV1		Milk a cow too often and you will draw blood.	Dip from the well needlessly and it will go dry.	take to much water out the well it will go dry	airs	all	doesn't matter	19	TestP1	user	0.5	Which prior STUDIED proverb from this list means the same thing as this one? If no other studied proverb from this list means the same thing, write "none".		off	p2Yes	51645	p2	Yes	57.4468	39396	21266	37248	0	0	eleven	2y3ds4wpn8	22	Other	Senior	Black	0	agree	Male	Fluent	'MinorBumps'	'Naive'	no	'none'
Lab	16	2y3ds4wpn8	remComp	1	20	2015-05-20T15:26:56-04:00	18.0109	1	Proverbs.csv	MemoryV1.csv	RememberV1		Clean your own finger before you point at my smudges.	Wipe the filth from your own window before you take the specks off of mine.	none	asd	all	doesn't matter	50	TestP1	user	0.5	Which prior STUDIED proverb from this list means the same thing as this one? If no other studied proverb from this list means the same thing, write "none".		off	p2No	19174	p2	No	10.1266	17880	14604	16586	0	0	eleven	2y3ds4wpn8	22	Other	Senior	Black	0	agree	Male	Fluent	'MinorBumps'	'Naive'	no	'none'
Lab	16	2y3ds4wpn8	remComp	1	21	2015-05-20T15:27:39-04:00	42.5777	1	Proverbs.csv	MemoryV1.csv	RememberV1		A shattered mirror never again reflects.	The fallen blossom never returns to the branch.	take a look at your sumges before you point at mine	xcvb	all	doesn't matter	22	TestP1	user	0.5	Which prior STUDIED proverb from this list means the same thing as this one? If no other studied proverb from this list means the same thing, write "none".		off	p1No	21536	p1	No	36.7347	42438	13400	38019	0	0	eleven	2y3ds4wpn8	22	Other	Senior	Black	0	agree	Male	Fluent	'MinorBumps'	'Naive'	no	'none'
Lab	16	2y3ds4wpn8	remComp	1	22	2015-05-20T15:27:51-04:00	11.9948	1	Proverbs.csv	MemoryV1.csv	RememberV1		Good knives cannot be made from weak steel.	Tasty bread comes not from bad flour.	none	zxc	all	doesn't matter	24	TestP1	user	0.5	Which prior STUDIED proverb from this list means the same thing as this one? If no other studied proverb from this list means the same thing, write "none".		off	p1Yes	29934	p1	Yes	9.7561	11885	10098	10640	0	0	eleven	2y3ds4wpn8	22	Other	Senior	Black	0	agree	Male	Fluent	'MinorBumps'	'Naive'	no	'none'
Lab	16	2y3ds4wpn8	remComp	1	23	2015-05-20T15:28:12-04:00	21.6246	1	Proverbs.csv	MemoryV1.csv	RememberV1		He who has once burnt his mouth will forever blow on his soup.	Bitten by a snake, afraid of the rope for ten years.	none	tyu	all	doesn't matter	52	TestP1	user	0.5	Which prior STUDIED proverb from this list means the same thing as this one? If no other studied proverb from this list means the same thing, write "none".		off	p2No	42438	p2	No	14.2857	21536	18859	19411	0	0	eleven	2y3ds4wpn8	22	Other	Senior	Black	0	agree	Male	Fluent	'MinorBumps'	'Naive'	no	'none'
Lab	16	2y3ds4wpn8	remComp	1	24	2015-05-20T15:28:42-04:00	30.0297	1	Proverbs.csv	MemoryV1.csv	RememberV1		Tasty bread comes not from bad flour.	Good knives cannot be made from weak steel.	none	zxc	all	doesn't matter	25	TestP1	user	0.5	Which prior STUDIED proverb from this list means the same thing as this one? If no other studied proverb from this list means the same thing, write "none".		off	p2Yes	11885	p2	Yes	12.766	29934	23716	24682	0	0	eleven	2y3ds4wpn8	22	Other	Senior	Black	0	agree	Male	Fluent	'MinorBumps'	'Naive'	no	'none'
Lab	16	2y3ds4wpn8	remComp	1	25	2015-05-20T15:28:56-04:00	13.2775	1	Proverbs.csv	MemoryV1.csv	RememberV1		There are no fields without stones.	Every rose has its thorn.	none	pair	all	doesn't matter	26	TestP1	user	0.5	Which prior STUDIED proverb from this list means the same thing as this one? If no other studied proverb from this list means the same thing, write "none".		off	p1Yes	108823	p1	Yes	6.89655	13181	10738	12287	0	0	eleven	2y3ds4wpn8	22	Other	Senior	Black	0	agree	Male	Fluent	'MinorBumps'	'Naive'	no	'none'
Lab	16	2y3ds4wpn8	remComp	1	26	2015-05-20T15:29:37-04:00	40.7735	1	Proverbs.csv	MemoryV1.csv	RememberV1		Your neighbor's apples are the sweetest.	Other people's wives are more beautiful.	none	wer	all	doesn't matter	28	TestP1	user	0.5	Which prior STUDIED proverb from this list means the same thing as this one? If no other studied proverb from this list means the same thing, write "none".		off	p1No	36524	p1	No	9.09091	40670	38515	39225	0	0	eleven	2y3ds4wpn8	22	Other	Senior	Black	0	agree	Male	Fluent	'MinorBumps'	'Naive'	no	'none'
Lab	16	2y3ds4wpn8	remComp	1	27	2015-05-20T15:31:26-04:00	109.008	1	Proverbs.csv	MemoryV1.csv	RememberV1		Every rose has its thorn.	There are no fields without stones.	good tatseting bread dose not come from bad flour	pair	all	doesn't matter	27	TestP1	user	0.5	Which prior STUDIED proverb from this list means the same thing as this one? If no other studied proverb from this list means the same thing, write "none".		off	p2Yes	13181	p2	Yes	30.9524	108823	59436	103516	0	0	eleven	2y3ds4wpn8	22	Other	Senior	Black	0	agree	Male	Fluent	'MinorBumps'	'Naive'	no	'none'
Lab	16	2y3ds4wpn8	remComp	1	28	2015-05-20T15:32:02-04:00	36.6139	1	Proverbs.csv	MemoryV1.csv	RememberV1		Even beautiful gardens will grow some weeds.	Even expensive silver will tarnish.	every rose has it thorn	ars	all	doesn't matter	54	TestP1	user	0.5	Which prior STUDIED proverb from this list means the same thing as this one? If no other studied proverb from this list means the same thing, write "none".		off	p2No	40670	p2	No	48.2759	36524	14139	32864	0	0	eleven	2y3ds4wpn8	22	Other	Senior	Black	0	agree	Male	Fluent	'MinorBumps'	'Naive'	no	'none'
Lab	16	2y3ds4wpn8	remComp	1	29	2015-05-20T15:32:13-04:00	10.9816	1	Proverbs.csv	MemoryV1.csv	RememberV1		Crafty robbers steal miles away from home.	The fox hunts far from his hole.	none	zx	all	doesn't matter	30	TestP1	user	0.5	Which prior STUDIED proverb from this list means the same thing as this one? If no other studied proverb from this list means the same thing, write "none".		off	p1No	24159	p1	No	16.6667	10899	8320	9390	0	0	eleven	2y3ds4wpn8	22	Other	Senior	Black	0	agree	Male	Fluent	'MinorBumps'	'Naive'	no	'none'
Lab	16	2y3ds4wpn8	remComp	1	30	2015-05-20T15:33:15-04:00	61.6453	1	Proverbs.csv	MemoryV1.csv	RememberV1		It is not the cow that moos the most that gives the most milk.	An empty vessel makes the most noise.	none	sdfg	all	doesn't matter	32	TestP1	user	0.5	Which prior STUDIED proverb from this list means the same thing as this one? If no other studied proverb from this list means the same thing, write "none".		off	p1Yes	47436	p1	Yes	14.6341	61533	57963	59009	0	0	eleven	2y3ds4wpn8	22	Other	Senior	Black	0	agree	Male	Fluent	'MinorBumps'	'Naive'	no	'none'
Lab	16	2y3ds4wpn8	remComp	1	31	2015-05-20T15:33:39-04:00	24.2839	1	Proverbs.csv	MemoryV1.csv	RememberV1		It is not fish until it is on the bank.	Don't make clothes for a not yet born baby.	none	sdf	all	doesn't matter	56	TestP1	user	0.5	Which prior STUDIED proverb from this list means the same thing as this one? If no other studied proverb from this list means the same thing, write "none".		off	p2No	10899	p2	No	12.766	24159	21762	22497	0	0	eleven	2y3ds4wpn8	22	Other	Senior	Black	0	agree	Male	Fluent	'MinorBumps'	'Naive'	no	'none'
Lab	16	2y3ds4wpn8	remComp	1	32	2015-05-20T15:34:27-04:00	47.54	1	Proverbs.csv	MemoryV1.csv	RememberV1		An empty vessel makes the most noise.	It is not the cow that moos the most that gives the most milk.	it s not the cow who moos the loudest that has the most milk.	sdfg	all	doesn't matter	33	TestP1	user	0.5	Which prior STUDIED proverb from this list means the same thing as this one? If no other studied proverb from this list means the same thing, write "none".		off	p2Yes	61533	p2	Yes	86.1789	47436	7229	43601	1	0	eleven	2y3ds4wpn8	22	Other	Senior	Black	0	agree	Male	Fluent	'MinorBumps'	'Naive'	no	'none'
Lab	16	2y3ds4wpn8	remComp	1	33	2015-05-20T15:35:12-04:00	45.3449	1	Proverbs.csv	MemoryV1.csv	RememberV1		As the big hound is, so will the pup be.	As the old cock crows, so crows the young.	none	pars	all	doesn't matter	34	TestP1	user	0.5	Which prior STUDIED proverb from this list means the same thing as this one? If no other studied proverb from this list means the same thing, write "none".		off	p1No	12827	p1	No	4.34783	45248	31026	43826	0	0	eleven	2y3ds4wpn8	22	Other	Senior	Black	0	agree	Male	Fluent	'MinorBumps'	'Naive'	no	'none'
Lab	16	2y3ds4wpn8	remComp	1	34	2015-05-20T15:35:34-04:00	21.8781	1	Proverbs.csv	MemoryV1.csv	RememberV1		Good fences make good neighbors.	A hedge between keeps friends green.	none	sd	all	doesn't matter	36	TestP1	user	0.5	Which prior STUDIED proverb from this list means the same thing as this one? If no other studied proverb from this list means the same thing, write "none".		off	p1Yes	19870	p1	Yes	15	21780	19385	20351	0	0	eleven	2y3ds4wpn8	22	Other	Senior	Black	0	agree	Male	Fluent	'MinorBumps'	'Naive'	no	'none'
Lab	16	2y3ds4wpn8	remComp	1	35	2015-05-20T15:35:47-04:00	12.9261	1	Proverbs.csv	MemoryV1.csv	RememberV1		A blind man should not judge colors.	A deaf man makes a poor music critic.	none	xcv	all	doesn't matter	58	TestP1	user	0.5	Which prior STUDIED proverb from this list means the same thing as this one? If no other studied proverb from this list means the same thing, write "none".		off	p2No	45248	p2	No	9.7561	12827	10552	11726	0	0	eleven	2y3ds4wpn8	22	Other	Senior	Black	0	agree	Male	Fluent	'MinorBumps'	'Naive'	no	'none'
Lab	16	2y3ds4wpn8	remComp	1	36	2015-05-20T15:36:07-04:00	19.9535	1	Proverbs.csv	MemoryV1.csv	RememberV1		A hedge between keeps friends green.	Good fences make good neighbors.	a good fence makes good neighbros	sd	all	doesn't matter	37	TestP1	user	0.5	Which prior STUDIED proverb from this list means the same thing as this one? If no other studied proverb from this list means the same thing, write "none".		off	p2Yes	21780	p2	Yes	89.2308	19870	7064	18570	1	0	eleven	2y3ds4wpn8	22	Other	Senior	Black	0	agree	Male	Fluent	'MinorBumps'	'Naive'	no	'none'
Lab	16	2y3ds4wpn8	remComp	1	37	2015-05-20T15:36:17-04:00	10.6385	1	Proverbs.csv	MemoryV1.csv	RememberV1		If you sit in a hot bath, you think the whole town is warm.	A thief thinks everyone steals.	none	qwer	all	doesn't matter	38	TestP1	user	0.5	Which prior STUDIED proverb from this list means the same thing as this one? If no other studied proverb from this list means the same thing, write "none".		off	p1Yes	23741	p1	Yes	22.8571	10562	8478	9484	0	0	eleven	2y3ds4wpn8	22	Other	Senior	Black	0	agree	Male	Fluent	'MinorBumps'	'Naive'	no	'none'
Lab	16	2y3ds4wpn8	remComp	1	38	2015-05-20T15:36:51-04:00	33.9184	1	Proverbs.csv	MemoryV1.csv	RememberV1		Drops gather one at a time to become an ocean.	Pennies and pennies make pounds and pounds.	so as the hound is so as the pup will	asdf	all	doesn't matter	40	TestP1	user	0.5	Which prior STUDIED proverb from this list means the same thing as this one? If no other studied proverb from this list means the same thing, write "none".		off	p1No	14459	p1	No	42.5	33800	16532	32043	0	0	eleven	2y3ds4wpn8	22	Other	Senior	Black	0	agree	Male	Fluent	'MinorBumps'	'Naive'	no	'none'
Lab	16	2y3ds4wpn8	remComp	1	39	2015-05-20T15:37:15-04:00	23.8241	1	Proverbs.csv	MemoryV1.csv	RememberV1		A thief thinks everyone steals.	If you sit in a hot bath, you think the whole town is warm.	none	qwer	all	doesn't matter	39	TestP1	user	0.5	Which prior STUDIED proverb from this list means the same thing as this one? If no other studied proverb from this list means the same thing, write "none".		off	p2Yes	10562	p2	Yes	12.6984	23741	21714	22648	0	0	eleven	2y3ds4wpn8	22	Other	Senior	Black	0	agree	Male	Fluent	'MinorBumps'	'Naive'	no	'none'
Lab	16	2y3ds4wpn8	remComp	1	40	2015-05-20T15:37:30-04:00	14.5447	1	Proverbs.csv	MemoryV1.csv	RememberV1		Lie with dogs and you will get fleas.	He who sits next to a snake begins to slither.	none	par	all	doesn't matter	60	TestP1	user	0.5	Which prior STUDIED proverb from this list means the same thing as this one? If no other studied proverb from this list means the same thing, write "none".		off	p2No	33800	p2	No	12	14459	10337	11358	0	0	eleven	2y3ds4wpn8	22	Other	Senior	Black	0	agree	Male	Fluent	'MinorBumps'	'Naive'	no	'none'
Lab	16	2y3ds4wpn8	remComp	1	43	2015-05-20T15:42:21-04:00	127.848	1	Proverbs.csv	MemoryV1.csv	RememberV1				rose will not stay red for a 100 years . so as the hound will so as the pub. a good fence makes good neighbors. the cow that makes the loudest moos doents mean he has the most milk.				0	FreeRecall	user	120	Please type in any of the previous proverbs from the list that you remember.	off	freeRecall				0	127617	10392	125758	0	0	eleven	2y3ds4wpn8	22	Other	Senior	Black	0	agree	Male	Fluent	'MinorBumps'	'Naive'	no	'none'
Lab	17	uc4fa7wlqf	remComp	1	1	2015-05-28T10:21:37-04:00	81.4968	1	Proverbs.csv	MemoryV1.csv	RememberV1		No rose stays red for a hundred days.	No person has a thousand good days in a row.	none	tyui	all	doesn't matter	2	TestP1	user	0.5	Which prior STUDIED proverb from this list means the same thing as this one? If no other studied proverb from this list means the same thing, write "none".		off	p1No	38012	p1	No	12.5	81204	77945	78344	0	0	fifteen	uc4fa7wlqf	21	Other	Junior	White	0	agree	Female	Fluent	'Smooth'	'Naive'	No	'none'
Lab	17	uc4fa7wlqf	remComp	1	2	2015-05-28T10:22:01-04:00	24.2197	1	Proverbs.csv	MemoryV1.csv	RememberV1		Even beautiful gardens will grow some weeds.	Even expensive silver will tarnish.	none	ars	all	doesn't matter	4	TestP1	user	0.5	Which prior STUDIED proverb from this list means the same thing as this one? If no other studied proverb from this list means the same thing, write "none".		off	p1Yes	38936	p1	Yes	15.3846	23956	14428	14898	0	0	fifteen	uc4fa7wlqf	21	Other	Junior	White	0	agree	Female	Fluent	'Smooth'	'Naive'	No	'none'
Lab	17	uc4fa7wlqf	remComp	1	3	2015-05-28T10:22:39-04:00	38.1419	1	Proverbs.csv	MemoryV1.csv	RememberV1		Garlic is garlic even if soaked in honey.	A book with a fancy cover reads no better.	Nose stays red for a hundred days	pa	all	doesn't matter	42	TestP1	user	0.5	Which prior STUDIED proverb from this list means the same thing as this one? If no other studied proverb from this list means the same thing, write "none".		off	p2No	81204	p2	No	26.6667	38012	5942	28258	0	0	fifteen	uc4fa7wlqf	21	Other	Junior	White	0	agree	Female	Fluent	'Smooth'	'Naive'	No	'none'
Lab	17	uc4fa7wlqf	remComp	1	4	2015-05-28T10:23:18-04:00	39.0297	1	Proverbs.csv	MemoryV1.csv	RememberV1		Even expensive silver will tarnish.	Even beautiful gardens will grow some weeds.	Even a beautiful garden will grow some weeds	ars	all	doesn't matter	5	TestP1	user	0.5	Which prior STUDIED proverb from this list means the same thing as this one? If no other studied proverb from this list means the same thing, write "none".		off	p2Yes	23956	p2	Yes	95.4545	38936	25337	36659	1	0	fifteen	uc4fa7wlqf	21	Other	Junior	White	0	agree	Female	Fluent	'Smooth'	'Naive'	No	'none'
Lab	17	uc4fa7wlqf	remComp	1	5	2015-05-28T10:23:31-04:00	12.9657	1	Proverbs.csv	MemoryV1.csv	RememberV1		It is not fish until it is on the bank.	Don't make clothes for a not yet born baby.	none	sdf	all	doesn't matter	6	TestP1	user	0.5	Which prior STUDIED proverb from this list means the same thing as this one? If no other studied proverb from this list means the same thing, write "none".		off	p1No	19577	p1	No	12.766	12838	9387	9777	0	0	fifteen	uc4fa7wlqf	21	Other	Junior	White	0	agree	Female	Fluent	'Smooth'	'Naive'	No	'none'
Lab	17	uc4fa7wlqf	remComp	1	6	2015-05-28T10:23:46-04:00	15.0413	1	Proverbs.csv	MemoryV1.csv	RememberV1		Good fences make good neighbors.	A hedge between keeps friends green.	none	sd	all	doesn't matter	8	TestP1	user	0.5	Which prior STUDIED proverb from this list means the same thing as this one? If no other studied proverb from this list means the same thing, write "none".		off	p1Yes	23302	p1	Yes	15	14917	9444	9810	0	0	fifteen	uc4fa7wlqf	21	Other	Junior	White	0	agree	Female	Fluent	'Smooth'	'Naive'	No	'none'
Lab	17	uc4fa7wlqf	remComp	1	7	2015-05-28T10:24:06-04:00	19.6889	1	Proverbs.csv	MemoryV1.csv	RememberV1		Lie with dogs and you will get fleas.	He who sits next to a snake begins to slither.	none	par	all	doesn't matter	44	TestP1	user	0.5	Which prior STUDIED proverb from this list means the same thing as this one? If no other studied proverb from this list means the same thing, write "none".		off	p2No	12838	p2	No	12	19577	15479	15829	0	0	fifteen	uc4fa7wlqf	21	Other	Junior	White	0	agree	Female	Fluent	'Smooth'	'Naive'	No	'none'
Lab	17	uc4fa7wlqf	remComp	1	8	2015-05-28T10:24:29-04:00	23.3916	1	Proverbs.csv	MemoryV1.csv	RememberV1		A hedge between keeps friends green.	Good fences make good neighbors.	Fences make good neighbors	sd	all	doesn't matter	9	TestP1	user	0.5	Which prior STUDIED proverb from this list means the same thing as this one? If no other studied proverb from this list means the same thing, write "none".		off	p2Yes	14917	p2	Yes	89.6552	23302	7552	18786	1	0	fifteen	uc4fa7wlqf	21	Other	Junior	White	0	agree	Female	Fluent	'Smooth'	'Naive'	No	'none'
Lab	17	uc4fa7wlqf	remComp	1	9	2015-05-28T10:24:44-04:00	14.5832	1	Proverbs.csv	MemoryV1.csv	RememberV1		Beer will satisfy when the wine is gone.	A footstool will serve when the chair is broken.	none	asdj	all	doesn't matter	10	TestP1	user	0.5	Which prior STUDIED proverb from this list means the same thing as this one? If no other studied proverb from this list means the same thing, write "none".		off	p1Yes	22611	p1	Yes	11.5385	14482	8790	9189	0	0	fifteen	uc4fa7wlqf	21	Other	Junior	White	0	agree	Female	Fluent	'Smooth'	'Naive'	No	'none'
Lab	17	uc4fa7wlqf	remComp	1	10	2015-05-28T10:25:32-04:00	48.621	1	Proverbs.csv	MemoryV1.csv	RememberV1		Dip from the well needlessly and it will go dry.	Milk a cow too often and you will draw blood.	none	airs	all	doesn't matter	12	TestP1	user	0.5	Which prior STUDIED proverb from this list means the same thing as this one? If no other studied proverb from this list means the same thing, write "none".		off	p1No	20500	p1	No	8.16327	48499	28849	46438	0	0	fifteen	uc4fa7wlqf	21	Other	Junior	White	0	agree	Female	Fluent	'Smooth'	'Naive'	No	'none'
Lab	17	uc4fa7wlqf	remComp	1	11	2015-05-28T10:25:55-04:00	22.7603	1	Proverbs.csv	MemoryV1.csv	RememberV1		A footstool will serve when the chair is broken.	Beer will satisfy when the wine is gone.	Beer will satisfy when the wine is gone	asdj	all	doesn't matter	11	TestP1	user	0.5	Which prior STUDIED proverb from this list means the same thing as this one? If no other studied proverb from this list means the same thing, write "none".		off	p2Yes	14482	p2	Yes	98.7342	22611	4222	13361	1	0	fifteen	uc4fa7wlqf	21	Other	Junior	White	0	agree	Female	Fluent	'Smooth'	'Naive'	No	'none'
Lab	17	uc4fa7wlqf	remComp	1	12	2015-05-28T10:26:16-04:00	20.5893	1	Proverbs.csv	MemoryV1.csv	RememberV1		He avoided the bear but fell into the pit.	I escaped the thunder but fell into lightning.	none	pairs	all	doesn't matter	46	TestP1	user	0.5	Which prior STUDIED proverb from this list means the same thing as this one? If no other studied proverb from this list means the same thing, write "none".		off	p2No	48499	p2	No	12	20500	15627	15993	0	0	fifteen	uc4fa7wlqf	21	Other	Junior	White	0	agree	Female	Fluent	'Smooth'	'Naive'	No	'none'
Lab	17	uc4fa7wlqf	remComp	1	13	2015-05-28T10:26:32-04:00	15.9865	1	Proverbs.csv	MemoryV1.csv	RememberV1		The nail that sticks up will be hammered down.	The tallest blade of grass is the first to be cut.	none	qw	all	doesn't matter	14	TestP1	user	0.5	Which prior STUDIED proverb from this list means the same thing as this one? If no other studied proverb from this list means the same thing, write "none".		off	p1Yes	56740	p1	Yes	7.40741	15892	13511	13846	0	0	fifteen	uc4fa7wlqf	21	Other	Junior	White	0	agree	Female	Fluent	'Smooth'	'Naive'	No	'none'
Lab	17	uc4fa7wlqf	remComp	1	14	2015-05-28T10:27:05-04:00	33.5466	1	Proverbs.csv	MemoryV1.csv	RememberV1		A sleeping fox catches no game.	The early bird catches the worm.	none	ty	all	doesn't matter	16	TestP1	user	0.5	Which prior STUDIED proverb from this list means the same thing as this one? If no other studied proverb from this list means the same thing, write "none".		off	p1No	15185	p1	No	5.55556	33441	25511	25854	0	0	fifteen	uc4fa7wlqf	21	Other	Junior	White	0	agree	Female	Fluent	'Smooth'	'Naive'	No	'none'
Lab	17	uc4fa7wlqf	remComp	1	15	2015-05-28T10:28:02-04:00	56.8956	1	Proverbs.csv	MemoryV1.csv	RememberV1		The tallest blade of grass is the first to be cut.	The nail that sticks up will be hammered down.	The nail that sticks up will be hammered down	qw	all	doesn't matter	15	TestP1	user	0.5	Which prior STUDIED proverb from this list means the same thing as this one? If no other studied proverb from this list means the same thing, write "none".		off	p2Yes	15892	p2	Yes	98.9011	56740	4106	49835	1	0	fifteen	uc4fa7wlqf	21	Other	Junior	White	0	agree	Female	Fluent	'Smooth'	'Naive'	No	'none'
Lab	17	uc4fa7wlqf	remComp	1	16	2015-05-28T10:28:18-04:00	15.2918	1	Proverbs.csv	MemoryV1.csv	RememberV1		Crafty robbers steal miles away from home.	The fox hunts far from his hole.	none	zx	all	doesn't matter	48	TestP1	user	0.5	Which prior STUDIED proverb from this list means the same thing as this one? If no other studied proverb from this list means the same thing, write "none".		off	p2No	33441	p2	No	16.6667	15185	13325	13627	0	0	fifteen	uc4fa7wlqf	21	Other	Junior	White	0	agree	Female	Fluent	'Smooth'	'Naive'	No	'none'
Lab	17	uc4fa7wlqf	remComp	1	17	2015-05-28T10:28:59-04:00	41.3614	1	Proverbs.csv	MemoryV1.csv	RememberV1		It's too late to cover the well when the child is drowned.	Beating the drum is in vain after the party has ended.	none	xc	all	doesn't matter	18	TestP1	user	0.5	Which prior STUDIED proverb from this list means the same thing as this one? If no other studied proverb from this list means the same thing, write "none".		off	p1Yes	36187	p1	Yes	10.3448	41232	36573	37732	0	0	fifteen	uc4fa7wlqf	21	Other	Junior	White	0	agree	Female	Fluent	'Smooth'	'Naive'	No	'none'
Lab	17	uc4fa7wlqf	remComp	1	18	2015-05-28T10:29:32-04:00	33.4087	1	Proverbs.csv	MemoryV1.csv	RememberV1		Tasty bread comes not from bad flour.	Good knives cannot be made from weak steel.	none	zxc	all	doesn't matter	20	TestP1	user	0.5	Which prior STUDIED proverb from this list means the same thing as this one? If no other studied proverb from this list means the same thing, write "none".		off	p1No	31974	p1	No	12.766	33301	30392	30750	0	0	fifteen	uc4fa7wlqf	21	Other	Junior	White	0	agree	Female	Fluent	'Smooth'	'Naive'	No	'none'
Lab	17	uc4fa7wlqf	remComp	1	19	2015-05-28T10:30:09-04:00	36.3004	1	Proverbs.csv	MemoryV1.csv	RememberV1		Beating the drum is in vain after the party has ended.	It's too late to cover the well when the child is drowned.	It's too late to cover the well when the child is drowned	xc	all	doesn't matter	19	TestP1	user	0.5	Which prior STUDIED proverb from this list means the same thing as this one? If no other studied proverb from this list means the same thing, write "none".		off	p2Yes	41232	p2	Yes	99.1304	36187	16733	28815	1	0	fifteen	uc4fa7wlqf	21	Other	Junior	White	0	agree	Female	Fluent	'Smooth'	'Naive'	No	'none'
Lab	17	uc4fa7wlqf	remComp	1	20	2015-05-28T10:30:41-04:00	32.0892	1	Proverbs.csv	MemoryV1.csv	RememberV1		Every rose has its thorn.	There are no fields without stones.	Even beautiful gardens will grow some weeds	pair	all	doesn't matter	50	TestP1	user	0.5	Which prior STUDIED proverb from this list means the same thing as this one? If no other studied proverb from this list means the same thing, write "none".		off	p2No	33301	p2	No	41.0256	31974	7109	27634	0	0	fifteen	uc4fa7wlqf	21	Other	Junior	White	0	agree	Female	Fluent	'Smooth'	'Naive'	No	'none'
Lab	17	uc4fa7wlqf	remComp	1	21	2015-05-28T10:31:08-04:00	27.0243	1	Proverbs.csv	MemoryV1.csv	RememberV1		Drops gather one at a time to become an ocean.	Pennies and pennies make pounds and pounds.	none	asdf	all	doesn't matter	22	TestP1	user	0.5	Which prior STUDIED proverb from this list means the same thing as this one? If no other studied proverb from this list means the same thing, write "none".		off	p1No	28024	p1	No	12.766	26917	25082	25480	0	0	fifteen	uc4fa7wlqf	21	Other	Junior	White	0	agree	Female	Fluent	'Smooth'	'Naive'	No	'none'
Lab	17	uc4fa7wlqf	remComp	1	22	2015-05-28T10:32:26-04:00	77.9975	1	Proverbs.csv	MemoryV1.csv	RememberV1		One rotten apple will spoil the whole barrel.	One bit of rat dung in the soup spoils the whole pot.	Lie with the dogs and you will get fleas	qwe	all	doesn't matter	24	TestP1	user	0.5	Which prior STUDIED proverb from this list means the same thing as this one? If no other studied proverb from this list means the same thing, write "none".		off	p1Yes	26325	p1	Yes	34.4086	77864	59996	76034	0	0	fifteen	uc4fa7wlqf	21	Other	Junior	White	0	agree	Female	Fluent	'Smooth'	'Naive'	No	'none'
Lab	17	uc4fa7wlqf	remComp	1	23	2015-05-28T10:32:54-04:00	28.1308	1	Proverbs.csv	MemoryV1.csv	RememberV1		Rome wasn't built in a day.	Three feet of ice is not the result of one cold day.	A pool of drops makes an ocean	we	all	doesn't matter	52	TestP1	user	0.5	Which prior STUDIED proverb from this list means the same thing as this one? If no other studied proverb from this list means the same thing, write "none".		off	p2No	26917	p2	No	31.7073	28024	8850	22947	0	0	fifteen	uc4fa7wlqf	21	Other	Junior	White	0	agree	Female	Fluent	'Smooth'	'Naive'	No	'none'
Lab	17	uc4fa7wlqf	remComp	1	24	2015-05-28T10:33:20-04:00	26.4745	1	Proverbs.csv	MemoryV1.csv	RememberV1		One bit of rat dung in the soup spoils the whole pot.	One rotten apple will spoil the whole barrel.	One bad apple spoils the whole barrel	qwe	all	doesn't matter	25	TestP1	user	0.5	Which prior STUDIED proverb from this list means the same thing as this one? If no other studied proverb from this list means the same thing, write "none".		off	p2Yes	77864	p2	Yes	80.4878	26325	9808	20505	1	0	fifteen	uc4fa7wlqf	21	Other	Junior	White	0	agree	Female	Fluent	'Smooth'	'Naive'	No	'none'
Lab	17	uc4fa7wlqf	remComp	1	25	2015-05-28T10:33:35-04:00	14.2721	1	Proverbs.csv	MemoryV1.csv	RememberV1		If you sit in a hot bath, you think the whole town is warm.	A thief thinks everyone steals.	none	qwer	all	doesn't matter	26	TestP1	user	0.5	Which prior STUDIED proverb from this list means the same thing as this one? If no other studied proverb from this list means the same thing, write "none".		off	p1Yes	76087	p1	Yes	22.8571	14188	12289	12630	0	0	fifteen	uc4fa7wlqf	21	Other	Junior	White	0	agree	Female	Fluent	'Smooth'	'Naive'	No	'none'
Lab	17	uc4fa7wlqf	remComp	1	26	2015-05-28T10:33:47-04:00	12.3698	1	Proverbs.csv	MemoryV1.csv	RememberV1		As the old cock crows, so crows the young.	As the big hound is, so will the pup be.	none	pars	all	doesn't matter	28	TestP1	user	0.5	Which prior STUDIED proverb from this list means the same thing as this one? If no other studied proverb from this list means the same thing, write "none".		off	p1No	8649	p1	No	13.6364	12282	8927	9175	0	0	fifteen	uc4fa7wlqf	21	Other	Junior	White	0	agree	Female	Fluent	'Smooth'	'Naive'	No	'none'
Lab	17	uc4fa7wlqf	remComp	1	27	2015-05-28T10:35:03-04:00	76.227	1	Proverbs.csv	MemoryV1.csv	RememberV1		A thief thinks everyone steals.	If you sit in a hot bath, you think the whole town is warm.	If you sit in a hot bath, you'll think the whole town is warm	qwer	all	doesn't matter	27	TestP1	user	0.5	Which prior STUDIED proverb from this list means the same thing as this one? If no other studied proverb from this list means the same thing, write "none".		off	p2Yes	14188	p2	Yes	96.6667	76087	22573	71196	1	0	fifteen	uc4fa7wlqf	21	Other	Junior	White	0	agree	Female	Fluent	'Smooth'	'Naive'	No	'none'
Lab	17	uc4fa7wlqf	remComp	1	28	2015-05-28T10:35:12-04:00	8.73652	1	Proverbs.csv	MemoryV1.csv	RememberV1		Clean your own finger before you point at my smudges.	Wipe the filth from your own window before you take the specks off of mine.		asd	all	doesn't matter	54	TestP1	user	0.5	Which prior STUDIED proverb from this list means the same thing as this one? If no other studied proverb from this list means the same thing, write "none".		off	p2No	12282	p2	No	0	8649	no press	no press	0	0	fifteen	uc4fa7wlqf	21	Other	Junior	White	0	agree	Female	Fluent	'Smooth'	'Naive'	No	'none'
Lab	17	uc4fa7wlqf	remComp	1	29	2015-05-28T10:35:30-04:00	18.3649	1	Proverbs.csv	MemoryV1.csv	RememberV1		It is not the cow that moos the most that gives the most milk.	An empty vessel makes the most noise.	none	sdfg	all	doesn't matter	30	TestP1	user	0.5	Which prior STUDIED proverb from this list means the same thing as this one? If no other studied proverb from this list means the same thing, write "none".		off	p1No	15408	p1	No	14.6341	18264	10256	10638	0	0	fifteen	uc4fa7wlqf	21	Other	Junior	White	0	agree	Female	Fluent	'Smooth'	'Naive'	No	'none'
Lab	17	uc4fa7wlqf	remComp	1	30	2015-05-28T10:35:45-04:00	14.7143	1	Proverbs.csv	MemoryV1.csv	RememberV1		The servant's toil makes the master look good.	The guts of the soldier make the general great.	none	zxcv	all	doesn't matter	32	TestP1	user	0.5	Which prior STUDIED proverb from this list means the same thing as this one? If no other studied proverb from this list means the same thing, write "none".		off	p1Yes	34776	p1	Yes	11.7647	14625	10518	11996	0	0	fifteen	uc4fa7wlqf	21	Other	Junior	White	0	agree	Female	Fluent	'Smooth'	'Naive'	No	'none'
Lab	17	uc4fa7wlqf	remComp	1	31	2015-05-28T10:36:01-04:00	15.4928	1	Proverbs.csv	MemoryV1.csv	RememberV1		Your neighbor's apples are the sweetest.	Other people's wives are more beautiful.	none	wer	all	doesn't matter	56	TestP1	user	0.5	Which prior STUDIED proverb from this list means the same thing as this one? If no other studied proverb from this list means the same thing, write "none".		off	p2No	18264	p2	No	9.09091	15408	13268	13595	0	0	fifteen	uc4fa7wlqf	21	Other	Junior	White	0	agree	Female	Fluent	'Smooth'	'Naive'	No	'none'
Lab	17	uc4fa7wlqf	remComp	1	32	2015-05-28T10:36:35-04:00	34.8732	1	Proverbs.csv	MemoryV1.csv	RememberV1		The guts of the soldier make the general great.	The servant's toil makes the master look good.	The server's toil makes the master look great	zxcv	all	doesn't matter	33	TestP1	user	0.5	Which prior STUDIED proverb from this list means the same thing as this one? If no other studied proverb from this list means the same thing, write "none".		off	p2Yes	14625	p2	Yes	85.7143	34776	5802	24559	1	0	fifteen	uc4fa7wlqf	21	Other	Junior	White	0	agree	Female	Fluent	'Smooth'	'Naive'	No	'none'
Lab	17	uc4fa7wlqf	remComp	1	33	2015-05-28T10:36:44-04:00	8.63469	1	Proverbs.csv	MemoryV1.csv	RememberV1		Two captains sink the ship.	Into ruin will fall a village with many mayors.	none	pai	all	doesn't matter	34	TestP1	user	0.5	Which prior STUDIED proverb from this list means the same thing as this one? If no other studied proverb from this list means the same thing, write "none".		off	p1No	12778	p1	No	15.6863	8539	6879	7206	0	0	fifteen	uc4fa7wlqf	21	Other	Junior	White	0	agree	Female	Fluent	'Smooth'	'Naive'	No	'none'
Lab	17	uc4fa7wlqf	remComp	1	34	2015-05-28T10:36:57-04:00	12.504	1	Proverbs.csv	MemoryV1.csv	RememberV1		Bigger roosters start to crow later.	Larger pots begin to boil slower.	none	wert	all	doesn't matter	36	TestP1	user	0.5	Which prior STUDIED proverb from this list means the same thing as this one? If no other studied proverb from this list means the same thing, write "none".		off	p1Yes	245584	p1	Yes	16.2162	12419	8440	9679	0	0	fifteen	uc4fa7wlqf	21	Other	Junior	White	0	agree	Female	Fluent	'Smooth'	'Naive'	No	'none'
Lab	17	uc4fa7wlqf	remComp	1	35	2015-05-28T10:37:09-04:00	12.9267	1	Proverbs.csv	MemoryV1.csv	RememberV1		A shattered mirror never again reflects.	The fallen blossom never returns to the branch.	none	xcvb	all	doesn't matter	58	TestP1	user	0.5	Which prior STUDIED proverb from this list means the same thing as this one? If no other studied proverb from this list means the same thing, write "none".		off	p2No	8539	p2	No	15.6863	12778	4361	4775	0	0	fifteen	uc4fa7wlqf	21	Other	Junior	White	0	agree	Female	Fluent	'Smooth'	'Naive'	No	'none'
Lab	17	uc4fa7wlqf	remComp	1	36	2015-05-28T10:41:15-04:00	245.856	1	Proverbs.csv	MemoryV1.csv	RememberV1		Larger pots begin to boil slower.	Bigger roosters start to crow later.	Bigger cocks begin to crow later (lol)	wert	all	doesn't matter	37	TestP1	user	0.5	Which prior STUDIED proverb from this list means the same thing as this one? If no other studied proverb from this list means the same thing, write "none".		off	p2Yes	12419	p2	Yes	64.8649	245584	7433	238693	0	0	fifteen	uc4fa7wlqf	21	Other	Junior	White	0	agree	Female	Fluent	'Smooth'	'Naive'	No	'none'
Lab	17	uc4fa7wlqf	remComp	1	37	2015-05-28T10:41:30-04:00	14.5064	1	Proverbs.csv	MemoryV1.csv	RememberV1		One key does not open every lock.	No one plant grows in every soil.	none	ar	all	doesn't matter	38	TestP1	user	0.5	Which prior STUDIED proverb from this list means the same thing as this one? If no other studied proverb from this list means the same thing, write "none".		off	p1Yes	59393	p1	Yes	21.6216	14350	12490	12816	0	0	fifteen	uc4fa7wlqf	21	Other	Junior	White	0	agree	Female	Fluent	'Smooth'	'Naive'	No	'none'
Lab	17	uc4fa7wlqf	remComp	1	38	2015-05-28T10:41:57-04:00	27.2021	1	Proverbs.csv	MemoryV1.csv	RememberV1		Bitten by a snake, afraid of the rope for ten years.	He who has once burnt his mouth will forever blow on his soup.	A nose stays red for a hundred years	tyu	all	doesn't matter	40	TestP1	user	0.5	Which prior STUDIED proverb from this list means the same thing as this one? If no other studied proverb from this list means the same thing, write "none".		off	p1No	11018	p1	No	28.5714	27097	4063	23101	0	0	fifteen	uc4fa7wlqf	21	Other	Junior	White	0	agree	Female	Fluent	'Smooth'	'Naive'	No	'none'
Lab	17	uc4fa7wlqf	remComp	1	39	2015-05-28T10:42:57-04:00	59.5089	1	Proverbs.csv	MemoryV1.csv	RememberV1		No one plant grows in every soil.	One key does not open every lock.	One key does not unlock every door	ar	all	doesn't matter	39	TestP1	user	0.5	Which prior STUDIED proverb from this list means the same thing as this one? If no other studied proverb from this list means the same thing, write "none".		off	p2Yes	14350	p2	Yes	77.6119	59393	14555	45655	1	0	fifteen	uc4fa7wlqf	21	Other	Junior	White	0	agree	Female	Fluent	'Smooth'	'Naive'	No	'none'
Lab	17	uc4fa7wlqf	remComp	1	40	2015-05-28T10:43:08-04:00	11.1101	1	Proverbs.csv	MemoryV1.csv	RememberV1		A deaf man makes a poor music critic.	A blind man should not judge colors.	none	xcv	all	doesn't matter	60	TestP1	user	0.5	Which prior STUDIED proverb from this list means the same thing as this one? If no other studied proverb from this list means the same thing, write "none".		off	p2No	27097	p2	No	15	11018	7263	7790	0	0	fifteen	uc4fa7wlqf	21	Other	Junior	White	0	agree	Female	Fluent	'Smooth'	'Naive'	No	'none'
[truncated: 1,545 more rows]
[truncated: 2 more columns]

## Sheet: Compare Data Exp 1
subNum	Exp_ID	Exp_ExperimentName	Exp_Session	Exp_Trial	Exp_Date	Exp_TimeDif	Exp_Condition Number	Exp_Stimuli File	Exp_Order File	Exp_Condition Description	Exp_Condition Notes	Exp_Stimuli*Cue	Exp_Response*Response	Exp_Procedure*Procedure Notes	Exp_Procedure*Item	Exp_Procedure*Trial Type	Exp_Procedure*Timing	Exp_Procedure*Min Time	Exp_Procedure*Text	Exp_Procedure*Settings	Exp_Procedure*Shuffle	Exp_Response*Accuracy	Exp_Response*RT	Exp_Response*RTkey	Exp_Response*RTlast	Exp_Response*lenientAcc	Exp_Response*strictAcc	Dem_Username	Dem_ID	Dem_Age	Dem_Major	Dem_Year	Dem_Race	Dem_AgeEnglish	Dem_agreement	Dem_Gender	Dem_English	FiQ_Did the experiment go smoothly or were there problems? (Note: Your compensation will not depend on your answer below, so please be honest.)!!!	FiQ_Have you participated in this experiment (or another experiment using the same learning materials) before?	FiQ_Were you doing anything else while this experiment was going on? You will get credit no matter how you respond here.	FiQ_Which of the following problems did you have?_'blank page'	FiQ_Which of the following problems did you have?_'none'	FiQ_Which of the following problems did you have?_'reload'
[truncated: 1,751 more rows]

[truncated: 3 more sheets: Exp 2, Exp 3 Remind Meaning, Exp 3 Compare Meaning]
